# Supplementary material for: Mass Spectrometry-Based Biomarkers to Detect Prostate Cancer: A Multicentric Study Based on Non-Invasive Urine Collection without Prior Digital Rectal Examination
Source: Cancers (Basel). 2023 Feb 11;15(4):1166. doi: 10.3390/cancers15041166 (PMC9954607; doi:10.3390/cancers15041166)
Supplement: Supplementary file 1 [file cancers-15-01166-s001.zip › Supplementary Table S1.xlsx]

## Sheet: Discovery Set, n=413
CE-MS ID	Age (years)	PSA (ng/ml)	Previous biopsy	DRE result	Number of biopsies	ERSPC	Diagnosis	Gleason Score	Creatinine urinary (mmol/L)	Serum urea	Serum creatinine (mg/dl)	5a-reductase treatment	Prostate volume (TRUS)	PSA density (ng/ml2)	Study Phase
175197	59	3.64	No	Normal	1	3	PCa	3+4	2.00778	27	0.8	No treatment	22	0.165455	Discovery
175200	77	8.18	No	Pathological	1	40	PCa	6	2.69389	39	1.12	No treatment	16	0.51125	Discovery
175202	58	3.36	No	Pathological	1	16	PCa	3+4	6.68056	47	1	No treatment	14	0.24	Discovery
175208	67	3.23	No	Normal	1	3	PCa	3+4	8.28722	46	0.87	No treatment	19	0.17	Discovery
175211	58	7.32	No	Normal	1	8	PCa	6	6.59333	23	0.81	No treatment	43.3	0.169053	Discovery
175222	69	3.57	No	Normal	1	3	PCa	6	7.30611	44	0.83	No treatment	52	0.0686538	Discovery
175236	71	8.85	Yes	Normal	3	2	PCa	3+4	6.01611	50	1.19	No treatment			Discovery
175239	74	12.84	Yes	Pathological	2	9	PCa	8	5.39833	46	0.97	No treatment	14	0.917143	Discovery
175246	72	8.15	Yes	Normal	2	2	PCa	6	11.3733	34	0.97	No treatment	77	0.105844	Discovery
175264	68	11.22	No	Pathological	1	51	PCa	9 OR 10	12.9572	91	2.14	No treatment	22	0.51	Discovery
175265	63	7.56	Yes	Normal	2	2	PCa	6	10.7567	35	0.94	No treatment	55	0.137455	Discovery
175267	65	5.76	No	Normal	1	6	PCa	4+3	6.58111	37	0.87	No treatment	40	0.144	Discovery
175268	80	3.25	No	Pathological	1	16	PCa	3+4	7.01167	45	0.98	No treatment	10	0.325	Discovery
175277	72	3.44	No	Pathological	1	17	PCa	6	8.05167	47	1.16	No treatment	20	0.172	Discovery
175279	67	4.32	No	Pathological	1	22	PCa	3+4	9.10722	43	0.97	No treatment	18	0.24	Discovery
175283	64	7.38	Yes	Normal	2	2	PCa	3+4	12.9883	34	1	No treatment	58.2	0.126804	Discovery
175284	55	11.9	No	Normal	1	14	PCa	6	5.055	48	1	No treatment	15.1	0.788079	Discovery
175285	73	3.75	No	Normal	1	3	PCa	4+3	16.9539	49	0.88	No treatment			Discovery
175286	63	4.13	Yes	Normal	3	1	PCa	6	6.52944	29	0.96	No treatment	38	0.108684	Discovery
175287	69	7.43	No	Pathological	1	37	PCa	9 OR 10	6.33889	32	0.77	No treatment	56	0.132679	Discovery
175288	59	4.8	No	Normal	1	4	PCa	6	8.69722	52	0.84	No treatment	24	0.2	Discovery
175289	59	5.21	No	Normal	1	5	PCa	6	7.32667	43	0.96	No treatment	29.8	0.174832	Discovery
175291	82	12.04	No	Pathological	1	54	PCa	4+3	8.87722	55	1.41	No treatment	29	0.415172	Discovery
175292	80	4.69	Yes	Normal	2	1	PCa	4+3	5.16	32	0.9	No treatment	17.6	0.266477	Discovery
175296	61	9.56	Yes	Normal	3	2	PCa	6	14.2761	34	0.99	No treatment	35.5	0.269296	Discovery
175302	70	6.68	No	Normal	1	7	PCa	4+3	2.77111	16	1.09	No treatment	23	0.290435	Discovery
175303	67	8.22	No	Pathological	1	40	PCa	3+4	8.76111	50	1.08	No treatment	32	0.256875	Discovery
175312	74	5.42	No	Normal	1	5	PCa	3+4	4.39889	34	1	No treatment	25.7	0.210895	Discovery
175342	77	10	No	Normal	1	11	PCa	6	1.69778	17	0.82	No treatment	28	0.357143	Discovery
175349	63	8.76	No	Pathological	1	43	PCa	4+3	5.15722	53	1.27	No treatment	26	0.336923	Discovery
175360	63	13.77	Yes	Normal	2	3	PCa	6	6.85778	56	1.1	No treatment	24	0.57375	Discovery
175373	55	1.65	No	Pathological	1	7	PCa	6	3.55556	34	0.8	No treatment	50	0.033	Discovery
175493	57	9.75	Yes	Normal	2	2	PCa	6	7.37278	59	0.79	No treatment	38	0.256579	Discovery
175495	67	3.78	No	Normal	1	3	PCa	6	11.0806	45	0.74	No treatment	18	0.21	Discovery
175496	53	8.05	No	Normal	1	9	PCa	8	15.0817	24	0.97	No treatment	32	0.251563	Discovery
175497	63	9.28	No	Pathological	1	45	PCa	3+4	5.69444	38	0.74	No treatment	28	0.331429	Discovery
175498	65	5.74	No	Normal	1	6	PCa	3+4	9.23167	39	0.94	No treatment	44	0.130455	Discovery
175499	72	4.82	No	Normal	1	4	PCa	3+4	10.2533	24	0.96	No treatment	16.3	0.295706	Discovery
175509	76	5.98	No	Normal	1	6	PCa	3+4	8.90556	35	0.88	No treatment	20	0.299	Discovery
175511	75	8.44	No	Normal	1	9	PCa	3+4	10.6561	43	0.9	No treatment	22	0.383636	Discovery
175514	63	5.75	Yes	Normal	4	1	PCa	3+4	5.81556	40	0.95	No treatment	30	0.191667	Discovery
175516	61	6.49	No	Normal	1	7	PCa	3+4	9.44056	35	1.37	No treatment	27	0.24037	Discovery
175520	71	3.73	Yes	Normal	2	1	PCa	3+4	9.28889	46	0.91	No treatment	28	0.133214	Discovery
175570	65	5.01	Yes	Normal	3	1	PCa	6	8.19111	42	0.93	No treatment			Discovery
175576	76	5.27	No	Pathological	1	27	PCa	9 OR 10	9.23833	38	0.86	No treatment	109	0.0483486	Discovery
175589	58	2.62	No	Normal	1	2	PCa	6	6.01278	27	0.88	No treatment	12	0.218333	Discovery
175590	59	3.46	No	Normal	1	3	PCa	3+4	15.4061	37	0.86	No treatment	32	0.108125	Discovery
175602	69	13.29	No	Pathological	1	57	PCa	9 OR 10	8.83778	36	0.89	No treatment	41.1	0.323358	Discovery
175623	68	6.25	No	Normal	1	6	PCa	4+3	9.61833	40	1.02	No treatment	58	0.107759	Discovery
175625	74	7.72	Yes	Normal	3	2	PCa	6	14.79	59	1.18	No treatment	64	0.120625	Discovery
175627	62	3.17	No	Normal	1		BPH		8.51611	39	0.99	Received	72.4	0.0437845	Discovery
175633	52	3.85	No	Normal	1	3	PCa	6	5.825	23	0.99	No treatment	15	0.256667	Discovery
175636	67	6.27	No	Pathological	1	32	PCa	3+4	14.0339	47	1.14	No treatment	28	0.223929	Discovery
175640	50	1.84	No	Pathological	1	8	PCa	6	8.27278	31	0.97	No treatment	23	0.08	Discovery
175644	87	3.82	No	Pathological	1	19	PCa	8	4.67167	40	0.92	No treatment	26	0.146923	Discovery
175645	75	4.89	No	Pathological	1	25	PCa	6	5.145	24	0.82	No treatment	34	0.143824	Discovery
175646	72	6.17	Yes	Normal	3	1	PCa	6	6.20667	28	0.89	No treatment	43	0.143488	Discovery
175647	70	6.19	No	Normal	1	6	PCa	6	4.19111	28	0.86	No treatment	31	0.199677	Discovery
175648	64	4.64	No	Normal	1	4	PCa	6	7.69778	33	1.13	No treatment			Discovery
175649	63	5.38	No	Normal	1	5	PCa	6	9.28556	48	0.85	No treatment	72	0.0747222	Discovery
175650	55	6.17	No	Pathological	1	31	BPH		12.08	23	0.81	No treatment	70	0.0881429	Discovery
175658	74	13.96	No	Normal	1	17	PCa	4+3	5.74056	37	1.36	No treatment	27	0.517037	Discovery
175670	59	3.83	No	Normal	1	3	BPH		5.98056	38	1.01	No treatment	27	0.141852	Discovery
175674	62	3.8	No	Pathological	1	19	PCa	6	8	44	0.91	No treatment	22	0.172727	Discovery
175682	74	4.16	Yes	Normal	2	1	BPH		7.29389	37	1.06	No treatment	90	0.0462222	Discovery
175687	61	4.51	No	Normal	1	4	PCa	4+3	5.23611	41	0.84	No treatment	30.5	0.147869	Discovery
176018	68	5.24	No	Normal	1	5	BPH		7.97778	36	1.06	No treatment	53	0.0988679	Discovery
176019	71	5.03	No	Normal	1	5	PCa	6	7.675	49	0.98	No treatment	42	0.119762	Discovery
176020	58	3.31	No	Normal	1	3	PCa	6	5.63056	39	0.79	No treatment	35	0.0945714	Discovery
176021	61	7.82	Yes	Normal	2	2	PCa	6	8.24444	41	0.86	No treatment	54	0.144815	Discovery
176023	50	2.11	No	Normal	1	1	BPH		11.41	31	1	No treatment	26	0.0811538	Discovery
176024	63	5.75	No	Normal	1	6	BPH		14.9917	39	0.73	No treatment	30	0.191667	Discovery
176025	70	2.78	No	Normal	1	2	ASAP		12.8194	34	0.89	No treatment	49.7	0.0559356	Discovery
176026	75	8.87	No	Normal	1		BPH		3.73167	36	0.73	Received			Discovery
176027	74	6.79	Yes	Pathological	2	5	BPH		6.93389	39	0.85	No treatment	36	0.188611	Discovery
176028	61	5.69	No	Normal	1	6	BPH		7.03278	45	0.89	No treatment	45	0.126444	Discovery
176029	65	4.73	No	Normal	1	4	BPH		5.05611	62	1.06	No treatment	53	0.0892453	Discovery
176031	70	6.14	Yes	Normal	4	1	BPH		8.47444	48	1.11	No treatment	76	0.0807895	Discovery
176032	68	5.11	Yes	Pathological	2	4	BPH		3.29833	34	0.97	No treatment	30	0.170333	Discovery
176035	66	7.69	No	Normal	1	8	BPH		12.035	42	0.82	No treatment	57	0.134912	Discovery
176036	66	9.4	No	Pathological	1	45	ASAP		10.77	41	0.94	No treatment	23	0.408696	Discovery
176037	58	1.39	No	Normal	1	1	BPH		8.60722	16	1	No treatment	16	0.086875	Discovery
176038	69	9.14	No	Normal	1	10	BPH		6.94944	58	1.13	No treatment	35	0.261143	Discovery
176039	70	3.43	Yes	Normal	2	1	BPH		9.04333	49	0.85	No treatment	20	0.1715	Discovery
176041	78	5.23	No	Normal	1	5	BPH		6.79222	51	0.95	No treatment	39	0.134103	Discovery
176042	68	5.92	No	Normal	1	6	BPH		3.48944	36	0.85	No treatment	21	0.281905	Discovery
176043	67	5.84	Yes	Normal	2	1	BPH		6.60667	28	1	No treatment	30	0.194667	Discovery
176044	72	5.04	No	Normal	1	5	BPH		5.17056	2	0.75	No treatment	27	0.186667	Discovery
176045	70	2.87	No	Normal	1	2	BPH		13.7272	39	1	No treatment	47	0.0610638	Discovery
176046	57	8.94	Yes	Normal	3	2	BPH		10.6161	34	0.82	No treatment			Discovery
176073	55	3.53	No	Normal	1	3	BPH		2.51111	37	1.24	No treatment	65	0.0543077	Discovery
176074	56	5.9	No	Normal	1	6	BPH		9.22222	24	0.8	No treatment			Discovery
176076	50	6.02	No	Normal	1	6	BPH		8.70389	44	0.96	No treatment	62	0.0970968	Discovery
176077	64	7.83	Yes	Normal	2	2	PIN		7.97833	30	0.85	No treatment	29	0.27	Discovery
176078	55	6.4	No	Normal	1	6	PIN		10.1106	18	0.83	No treatment	25	0.256	Discovery
176079	63	1.13	No	Normal	1	1	PIN		6.72667	42	1	No treatment	33	0.0342424	Discovery
176080	58	6.29	Yes	Normal	2	1	BPH		1.60667	41	0.89	No treatment			Discovery
176084	55	2.96	No	Normal	1	2	BPH		11.1833	42	0.94	No treatment	49	0.0604082	Discovery
176085	53	2.79	No	Normal	1	2	BPH		12.9283	44	0.91	No treatment	22	0.126818	Discovery
176086	55	3.06	No	Normal	1		BPH		5.15389	46	0.97	Received	21	0.145714	Discovery
176087	58	9.63	Yes	Normal	2	2	BPH		7.21833	43	1.22	No treatment	24.5	0.393061	Discovery
176089	63	5.89	No	Normal	1	6	BPH		16.3889	45	0.81	No treatment	36	0.163611	Discovery
176091	53	7.61	Yes	Normal	2	2	BPH		5.35111	22	0.7	No treatment	58	0.131207	Discovery
176093	64	7.96	No	Normal	1	9	BPH		4.58056	28	0.82	No treatment	44	0.180909	Discovery
176094	54	11.8	No	Normal	1	14	BPH		13.7683	46	0.85	No treatment	47	0.251064	Discovery
176095	61	3.33	No	Normal	1	3	PIN		5.70444	36	0.98	No treatment	35	0.0951429	Discovery
176096	69	4.14	No	Normal	1	4	BPH		12.1667	39	1.04	No treatment	35	0.118286	Discovery
176098	67	5.66	No	Normal	1	6	BPH		7.06889	52	1.94	No treatment	34	0.166471	Discovery
176099	68	3.4	No	Normal	1	3	BPH		6.01833	43	0.96	No treatment	52	0.0653846	Discovery
176100	57	3.77	No	Normal	1	3	BPH		11.7417	37	0.94	No treatment	31	0.121613	Discovery
176102	56	2.67	No	Normal	1	2	BPH		8.28778	49	0.95	No treatment	26	0.102692	Discovery
176103	66	2.08	No	Normal	1	1	BPH		5.25667	33	0.94	No treatment	25.3	0.0822134	Discovery
176106	67	3.34	No	Normal	1	3	PCa	6	7.27056	37	1.02	No treatment	20	0.167	Discovery
176107	65	4.45	Yes	Normal	2	1	BPH		2.27444	30	0.8	No treatment	44	0.101136	Discovery
176109	60	3.83	No	Normal	1	3	BPH		6.675	29	0.86	No treatment	20	0.1915	Discovery
176110	67	5.45	Yes	Normal	2	1	BPH		14.4917	30	0.83	No treatment			Discovery
176111	75	6.45	Yes	Normal	2	1	BPH		5.62667	43	0.96	No treatment	97	0.0664948	Discovery
176112	68	7.71	Yes	Normal	2	2	BPH		9.52556	36	0.95	No treatment			Discovery
176113	59	4.88	No	Pathological	1	25	PCa	6	15.4589	39	1.07	No treatment	26	0.187692	Discovery
176114	62	13.6	Yes	Normal	3	3	BPH		7.03444	27	1.06	No treatment			Discovery
176115	64	9.38	Yes	Normal	3	2	PCa	6	10.1394	41	0.9	No treatment	23	0.407826	Discovery
176116	63	6.22	Yes	Normal	3	1	BPH		5.82444	39	0.79	No treatment	42	0.148095	Discovery
176117	68	5.57	No	Normal	1	5	BPH		12.3817	37	1.05	No treatment	44	0.126591	Discovery
176118	71	7.04	Yes	Normal	3	1	BPH		13.3911	54	0.94	No treatment	56	0.125714	Discovery
176119	74	9.53	Yes	Normal	2		BPH		7.11111	34	1.01	Received			Discovery
176133	75	7.16	No	Normal	1	8	BPH		4.50556	29	0.78	No treatment	90	0.0795556	Discovery
176134	50	4.32	Yes	Normal	2	1	BPH		16.3206	36	0.85	No treatment	41	0.105366	Discovery
176135	68	3.75	No	Normal	1		BPH		11.4761	51	0.84	Received	57	0.0657895	Discovery
176137	67	8.34	Yes	Normal	3	2	BPH		10.3867	44	0.85	No treatment	80	0.10425	Discovery
176141	63	5.66	Yes	Normal	2	1	PCa	6	9.75556	33	0.89	No treatment			Discovery
176143	58	7.47	Yes	Normal	2	2	BPH		7.54667	43	0.98	No treatment	65	0.114923	Discovery
176145	60	7.4	No	Normal	1	8	BPH		6.39056	30	0.81	No treatment	41	0.180488	Discovery
176146	48	3.49	No	Pathological	1	17	ASAP		16.5672	33	0.91	No treatment	34.9	0.1	Discovery
176148	74	5.18	Yes	Normal	2	1	PCa	6	2.58889	59	1.02	No treatment	18	0.287778	Discovery
176149	58	4.6	No	Normal	1	4	BPH		12.3583	35	0.78	No treatment	23	0.2	Discovery
176150	64	2.12	No	Normal	1	1	BPH		8.34389	39	1.19	No treatment	27	0.0785185	Discovery
176151	67	2.89	No	Normal	1	2	BPH		2.50611	35	0.94	No treatment	50	0.0578	Discovery
176152	54	2.52	No	Normal	1	2	BPH		6.645	36	0.95	No treatment	41	0.0614634	Discovery
176153	48	5.82	No	Normal	1	6	BPH		10.1228	21	0.84	No treatment			Discovery
176155	53	4.91	No	Normal	1	5	BPH		7.78778	37	1.01	No treatment	28	0.175357	Discovery
176156	65	14.96	Yes	Normal	2	3	BPH		7.19222	29	0.89	No treatment			Discovery
176157	72	3.75	No	Normal	1	3	BPH		5.05167	47	1.64	No treatment	56	0.0669643	Discovery
176158	49	2.79	No	Pathological	1	13	BPH		4.82722	25	0.96	No treatment			Discovery
176159	52	7.74	Yes	Normal	3	2	BPH		9.85389	25	0.85	No treatment			Discovery
176160	69	9.57	Yes	Normal	2	2	BPH		5.73667	66	1.63	No treatment			Discovery
176163	67	3.57	No	Normal	1	3	BPH		12.6578	39	0.9	No treatment	33.1	0.107855	Discovery
176176	52	4.31	No	Normal	1	4	BPH		7.53389	33	0.88	No treatment			Discovery
176177	53	8.8	No	Normal	1	10	BPH		6.07889	34	0.79	No treatment	111	0.0792793	Discovery
176178	59	4.55	No	Normal	1	4	PCa	6	16.91	37	0.8	No treatment	70	0.065	Discovery
176180	69	7.91	No	Normal	1		BPH		8.72778	36	0.8	Received	45	0.175778	Discovery
176182	58	7.1	Yes	Normal	2	1	BPH		7.21722	40	0.98	No treatment			Discovery
176183	63	1.19	Yes	Normal	2	0	PCa	6	5.09556	19	0.79	No treatment	25	0.0476	Discovery
176184	53	3.52	No	Normal	1	3	PCa	6	9.55167	42	1.02	No treatment			Discovery
176187	69	7.39	Yes	Pathological	3	6	BPH		6.09444	31	0.78	No treatment	58.3	0.126758	Discovery
176194	74	6.7	No	Normal	1	7	PIN		6.075	27	1.17	No treatment	66	0.101515	Discovery
176203	57	4.75	No	Normal	1	4	PCa	6	6.73222	39	0.92	No treatment	21	0.22619	Discovery
176204	58	7.1	Yes	Normal	3	1	PCa	6	8.97333	43	0.84	No treatment	25.6	0.277344	Discovery
176206	60	1.14	No	Normal	1	1	BPH		8.165	45	0.75	No treatment			Discovery
176207	51	3.7	No	Normal	1	3	BPH		10.7694	29	0.99	No treatment	33	0.112121	Discovery
176209	77	12.54	No	Normal	1	15	BPH		8.18167	31	0.98	No treatment			Discovery
176210	65	2.86	No	Normal	1	2	PCa	6	8.26	51	0.95	No treatment	15	0.190667	Discovery
176213	55	3.22	No	Normal	1	3	BPH		10.3567	47	0.9	No treatment	32	0.100625	Discovery
176214	64	7.84	No	Normal	1	8	BPH		16.7806	33	0.86	No treatment	53	0.147925	Discovery
176216	73	7.15	No	Normal	1	8	PCa	6	7.42056	44	1.09	No treatment	31	0.230645	Discovery
176217	57	4.9	No	Normal	1	5	PCa	6	5.595	43	0.7	No treatment	43	0.113953	Discovery
176282	63	4.33	No	Normal	1	4	BPH		12.04	39	0.8	No treatment	30	0.144333	Discovery
176283	70	1.96	Yes	Pathological	2	2	PCa	6	22.4778	36	1.79	No treatment	34	0.0576471	Discovery
176284	58	7.32	No	Normal	1		BPH		5.24944	30	0.8	Received	75	0.0976	Discovery
176290	59	5.35	No	Normal	1	5	BPH		12.3211	32	0.82	No treatment	31	0.172581	Discovery
176291	59	6.7	No	Normal	1	7	PIN		16.8333	31	0.97	No treatment	44	0.152273	Discovery
176292	64	3.29	No	Pathological	1	16	BPH		5.04444	49	1.24	No treatment	56	0.05875	Discovery
176293	64	4.17	No	Normal	1	4	BPH		16.995	49	0.95	No treatment	71	0.0587324	Discovery
176356	68	2.99	No	Normal	1	2	BPH		6.23333	29	0.94	No treatment			Discovery
176359	58	3.21	No	Normal	1	3	BPH		10.6467	45	0.85	No treatment	12	0.2675	Discovery
176361	55	3.07	No	Normal	1	2	BPH		3.63278	35	0.85	No treatment	10	0.307	Discovery
176363	63	9.83	No	Pathological	1	47	PCa	6	10.1406	20	0.81	No treatment			Discovery
176365	67	3.49	No	Normal	1	3	ASAP		13.5889	35	1.06	No treatment	35	0.0997143	Discovery
176390	53	6.65	No	Normal	1	7	BPH		6.00778	40	0.95	No treatment	61	0.109016	Discovery
176391	80	8.36	No	Pathological	1	41	BPH		6.39222	47	0.93	No treatment	85	0.0983529	Discovery
176392	60	1.82	No	Pathological	1		PCa	6	7.46611	38	1.01	Received	46.5	0.0391398	Discovery
176395	65	7.84	No	Normal	1	8	ASAP		2.59722	105	1.78	No treatment	24	0.326667	Discovery
176399	74	3.62	Yes	Normal	2	1	BPH		4.33667	48	1.07	No treatment	34.7	0.104323	Discovery
176400	75	9.55	Yes	Normal	2	2	PCa	6	10.1122	35	1.26	No treatment	76	0.125658	Discovery
176401	55	6.88	Yes	Normal	4	1	BPH		5.56889	24	0.81	No treatment	32	0.215	Discovery
176403	58	4.76	Yes	Normal	3	1	BPH		10.7506	33	0.84	No treatment			Discovery
176405	45	2.35	No	Normal	1	2	BPH		18.8461	38	1.01	No treatment	30	0.0783333	Discovery
176407	68	2.24	No	Normal	1	2	BPH		5.27444	40	0.71	No treatment	55	0.0407273	Discovery
176408	59	5.7	No	Normal	1	6	PCa	6	10.225	39	0.77	No treatment	70	0.0814286	Discovery
176409	72	4.23	No	Normal	1	4	BPH		4.30056	30	0.97	No treatment			Discovery
176411	53	3.28	No	Normal	1	3	BPH		5.21778	36	1.19	No treatment			Discovery
176412	69	9.09	Yes	Normal	3	2	BPH		12.3867	29	0.82	No treatment	65.6	0.138567	Discovery
176413	60	5.76	No	Pathological	1	29	BPH		6.68833	28	0.85	No treatment	45	0.128	Discovery
176414	57	5.34	No	Normal	1	5	BPH		7.95722	36	0.96	No treatment	76	0.0702632	Discovery
176415	70	4.01	Yes	Normal	2	1	BPH		5.26556	30	0.84	No treatment	30	0.133667	Discovery
176416	55	3.26	Yes	Normal	2	1	BPH		10.6111	17	0.87	No treatment			Discovery
176417	61	5	No	Normal	1	5	PCa	6	10.9172	38	1.04	No treatment	20	0.25	Discovery
176419	53	5.98	Yes	Normal	2	1	BPH		6.68889	36	0.94	No treatment	46	0.13	Discovery
176421	73	11.79	No	Normal	1	14	BPH		2.35167	58	1.38	No treatment			Discovery
176422	61	7.19	No	Pathological	1	36	PCa	6	7.83222	25	0.74	No treatment	48.6	0.147942	Discovery
176423	57	4.32	No	Normal	1	4	ASAP		16.4789	39	0.99	No treatment			Discovery
176424	66	3.38	No	Normal	1	3	BPH		8.28111	29	0.78	No treatment	39	0.0866667	Discovery
176425	52	8.27	No	Normal	1	9	BPH		5.89889	33	1.03	No treatment	59	0.140169	Discovery
176426	70	2.59	No	Normal	1	2	BPH		3.74278	54	1.42	No treatment	51	0.0507843	Discovery
176427	73	5.29	No	Normal	1	5	BPH		8.42444	49	0.99	No treatment	43	0.123023	Discovery
176428	64	7.85	No	Pathological	1	39	BPH		8.39833	36	1.13	No treatment	46	0.170652	Discovery
176429	62	4.6	Yes	Normal	2	1	BPH		6.83333	44	0.85	No treatment	46	0.1	Discovery
176430	75	8.04	No	Pathological	1	40	BPH		6.51111	52	1.01	No treatment	35	0.229714	Discovery
176431	59	6.34	No	Pathological	1	32	PCa	6	8.725	40	0.88	No treatment	33.2	0.190964	Discovery
176434	63	2.4	No	Normal	1	2	BPH		6.21778	91	2.22	No treatment			Discovery
176469	64	3.65	No	Normal	1	3	PCa	6	12.7778	31	0.91	No treatment	43	0.0848837	Discovery
176471	59	6.73	Yes	Normal	2	1	BPH		3.74556	24	0.91	No treatment	44	0.152955	Discovery
176472	78	11.84	No	Normal	1		BPH		7.03278	38	0.99	Received	106	0.111698	Discovery
176473	56	4.32	No	Normal	1	4	BPH		13.7356	35	0.81	No treatment	22	0.196364	Discovery
176488	70	5.3	No	Normal	1	5	BPH		12.2489	26	0.94	No treatment	65	0.0815385	Discovery
176489	50	5.14	No	Pathological	1	26	PCa	6	10.0883	36	0.68	No treatment	34.4	0.149419	Discovery
176491	72	6.99	Yes	Pathological	2	5	BPH		5.14667	38	0.9	No treatment	64	0.109219	Discovery
176493	65	6.14	No	Pathological	1	31	BPH		4.325	49	0.81	No treatment	43	0.142791	Discovery
176496	70	1.3	No	Normal	1	1	BPH		9.60222	35	0.86	No treatment			Discovery
176497	76	13.51	Yes	Pathological	3	9	BPH		5.31556	47	0.8	No treatment	17	0.794706	Discovery
176501	52	2.53	No	Normal	1	2	ASAP		5.73667	38	1.08	No treatment	20	0.1265	Discovery
176506	66	9.22	No	Normal	1	10	PCa	6	3.78889	38	0.84	No treatment	30	0.307333	Discovery
176507	72	3.36	No	Normal	1	3	BPH		11.3639	23	0.93	No treatment	56	0.06	Discovery
176510	70	4.78	No	Normal	1	4	BPH		4.79722	47	0.81	No treatment	42.8	0.111682	Discovery
176511	65	4.64	No	Normal	1	4	PCa	6	7.77056	28	0.77	No treatment	39	0.118974	Discovery
176512	72	6.28	No	Normal	1	6	PCa	6	7.46833	71	1.43	No treatment	40	0.157	Discovery
176513	66	4.57	No	Normal	1	4	BPH		5.93278	46	0.88	No treatment	34	0.134412	Discovery
176514	63	5.89	No	Normal	1	6	BPH		7.01111	25	0.8	No treatment			Discovery
176516	56	2.08	Yes	Normal	2	1	BPH		10.2756	30	0.93	No treatment	24	0.0866667	Discovery
176518	66	8.4	Yes	Normal	2	2	BPH		7.11556	29	1.32	No treatment	31	0.270968	Discovery
176520	58	2.4	No	Normal	1	2	BPH		15.495	52	0.97	No treatment	24	0.1	Discovery
176522	54	2.05	No	Normal	1	1	BPH		9.32056	39	0.95	No treatment	23	0.0891304	Discovery
176524	58	12.5	Yes	Normal	2		BPH		10.2528	40	0.85	Received	84	0.14881	Discovery
176527	62	3.92	No	Normal	1	3	ASAP		23.2522	56	1.34	No treatment	34	0.115294	Discovery
176531	70	4.02	No	Normal	1	3	BPH		2.825	27	0.7	No treatment	34	0.118235	Discovery
176532	55	1.81	No	Normal	1	1	BPH		6.43167	29	0.76	No treatment			Discovery
176533	70	6.25	Yes	Normal	2	1	BPH		5.23222	31	0.86	No treatment	51	0.122549	Discovery
176534	59	2.85	No	Normal	1	2	BPH		3.31056	36	0.78	No treatment	34	0.0838235	Discovery
176539	62	3.51	No	Normal	1	3	BPH		9.93778	34	0.86	No treatment	25	0.1404	Discovery
176540	67	3.91	Yes	Normal	2	1	PIN		7.90833	34	0.78	No treatment	50	0.0782	Discovery
176541	65	3.72	No	Normal	1	3	BPH		13.57	41	0.84	No treatment	29	0.128276	Discovery
176552	70	6.36	No	Normal	1	6	BPH		2.56944	28	0.78	No treatment	41	0.155122	Discovery
176554	68	7.08	No	Pathological	1	35	PCa	6	7.56222	39	0.83	No treatment	54	0.131111	Discovery
176555	59	6.95	No	Normal	1	7	BPH		9.19167	38	0.9	No treatment	51	0.136275	Discovery
176557	56	4.81	No	Normal	1	4	BPH		6.82389	36	0.96	No treatment	27	0.178148	Discovery
176558	62	2.91	No	Normal	1	2	BPH		2.87444	31	0.8	No treatment	47	0.0619149	Discovery
176560	60	6.18	Yes	Normal	3	1	BPH		20.0861	39	0.93	No treatment	36	0.171667	Discovery
176562	55	5.76	No	Normal	1	6	BPH		5.37556	27	0.85	No treatment	25.5	0.225882	Discovery
176566	81	2.22	No	Pathological	1		BPH		6.96722	33	1.04	Received	30	0.074	Discovery
176567	61	5.4	No	Normal	1	5	BPH		5.86333	28	0.96	No treatment	53	0.101887	Discovery
176568	61	3.61	No	Pathological	1	18	ASAP		2.74833	35	1.16	No treatment	45	0.0802222	Discovery
176569	68	2.56	No	Pathological	1	12	BPH		4.36778	35	0.68	No treatment	21	0.121905	Discovery
176573	66	4.34	Yes	Normal	3	1	BPH		8.80722	36	0.84	No treatment	52.6	0.0825095	Discovery
176574	68	2.89	No	Normal	1	2	ASAP		6.75222	34	1.02	No treatment	50.3	0.0574553	Discovery
176575	70	3.46	No	Normal	1	3	PIN		6.50444	35	0.9	No treatment	46.2	0.0748918	Discovery
176576	59	13.15	Yes	Normal	2	2	BPH		9.27667	40	0.95	No treatment	30.4	0.432566	Discovery
176582	50	7.1	No	Normal	1	7	BPH		20.4311	30	1.02	No treatment	22	0.322727	Discovery
176583	68	6.01	Yes	Normal	2	1	BPH		4.38444	51	1.23	No treatment	69	0.0871014	Discovery
176585	69	5.92	No	Normal	1		BPH		5.99389	52	1.29	Received	60	0.0986667	Discovery
176586	64	10.65	Yes	Normal	2	2	BPH		13.2194	27	0.78	No treatment	32	0.332813	Discovery
176587	65	8.12	Yes	Normal	4	2	BPH		6.38167	56	0.85	No treatment	30	0.270667	Discovery
176588	66	6.64	No	Normal	1	7	BPH		12.7911	51	1.06	No treatment	21	0.31619	Discovery
176604	65	5.61	Yes	Normal	3	1	BPH		7.18333	42	0.9	No treatment	61	0.0919672	Discovery
176606	55	5.13	No	Pathological	1	26	BPH		10.3228	43	0.87	No treatment	37	0.138649	Discovery
176607	57	8.72	Yes	Normal	3	2	BPH		8.61167	39	0.86	No treatment			Discovery
176609	48	4.06	No	Normal	1	4	BPH		9.51667	39	1.02	No treatment	24.9	0.163052	Discovery
176611	57	8.08	Yes	Normal	2	2	BPH		4.21556	34	0.92	No treatment	52	0.155385	Discovery
176613	61	1.74	No	Normal	1	1	PIN		8.67333	26	0.8	No treatment	64	0.0271875	Discovery
176621	59	1.93	Yes	Normal	2	0	BPH		9.43889	47	1.21	No treatment	17	0.113529	Discovery
176622	57	5.63	No	Normal	1	5	BPH		8.51278	40	1.08	No treatment	54	0.104259	Discovery
176623	68	4.5	No	Normal	1	4	BPH		13.4489	45	1.22	No treatment	27	0.166667	Discovery
176624	75	5.41	No	Normal	1	5	BPH		7.64722	23	1.04	No treatment	22	0.245909	Discovery
176625	56	6.55	No	Normal	1	7	BPH		7.24111	33	0.85	No treatment	48.2	0.135892	Discovery
176628	62	3.81	No	Normal	1	3	ASAP		8.96833	39	1.07	No treatment	61.5	0.0619512	Discovery
176629	60	2.38	No	Pathological	1	11	BPH		9.87222	30	0.91	No treatment	44	0.0540909	Discovery
176630	60	12.97	Yes	Normal	2	2	BPH		5.995	28	0.99	No treatment	50	0.2594	Discovery
176632	66	12.57	No	Normal	1	15	BPH		8.10333	53	1.46	No treatment	31	0.405484	Discovery
176634	60	5.45	No	Normal	1	5	BPH		1.57389	31	0.95	No treatment	39	0.139744	Discovery
176645	70	6.27	Yes	Normal	2	1	BPH		4.88611	35	0.9	No treatment	126	0.0497619	Discovery
176655	70	5.81	Yes	Normal	3	1	BPH		4.28667	20	0.83	No treatment	113.7	0.0510994	Discovery
176656	47	3.38	No	Normal	1	3	BPH		11.7883	34	1.01	No treatment	63	0.0536508	Discovery
176657	61	6.34	No	Normal	1	6	PCa	8	12.19	51	1.19	No treatment	118	0.0537288	Discovery
176660	55	4.04	No	Normal	1	4	BPH		9.78	40	0.96	No treatment	14	0.288571	Discovery
176672	55	3.02	No	Normal	1	2	BPH		14.1383	54	1.05	No treatment	24	0.125833	Discovery
176685	66	3.42	No	Normal	1	3	PIN		1.52111	35	0.86	No treatment	41	0.0834146	Discovery
176778	51	9.32	Yes	Pathological	2	7	BPH		10.2022	48	1.47	No treatment			Discovery
176779	61	5.13	No	Normal	1	5	BPH		11.4606	56	1	No treatment	42.3	0.121277	Discovery
176781	65	4.7	No	Normal	1	4	BPH		5.76611	41	1.05	No treatment	52	0.0903846	Discovery
176787	50	2.35	No	Normal	1	2	BPH		5.46222	48	0.93	No treatment	22	0.106818	Discovery
176788	74	6.85	No	Pathological	1	34	PIN		27.36	40	0.83	No treatment	45	0.152222	Discovery
176789	73	6.85	No	Normal	1	7	BPH		2.255	21	0.75	No treatment	26	0.263462	Discovery
176791	57	8.03	No	Normal	1	9	BPH		5.63056	46	0.83	No treatment	49.6	0.161895	Discovery
176793	84	6.84	Yes	Normal	2	1	BPH		5.98889	54	1.08	No treatment	45	0.152	Discovery
176794	67	9.99	Yes	Normal	2	2	BPH		5.96833	56	1.44	No treatment	65	0.153692	Discovery
176795	71	5.13	No	Pathological	1	26	BPH		3.39222	45	1.06	No treatment			Discovery
176797	62	3.59	No	Normal	1	3	BPH		4.88667	75	2.45	No treatment	57.1	0.0628722	Discovery
176798	62	4.89	No	Normal	1	5	BPH		8.17778	43	0.97	No treatment	39.6	0.123485	Discovery
176799	62	8.57	Yes	Normal	3	2	BPH		7.705	38	1.04	No treatment	46	0.186304	Discovery
176800	81	10.5	Yes	Normal	3	2	BPH		4.41556	35	1.13	No treatment	124.5	0.0843373	Discovery
176801	61	2.31	No	Normal	1	2	BPH		6.44444	37	1.07	No treatment	48	0.048125	Discovery
176814	79	7.49	Yes	Pathological	2	6	BPH		5.46222	35	1.05	No treatment	32	0.234063	Discovery
176815	70	4.5	No	Normal	1	4	ASAP		6.04333	39	0.93	No treatment	80	0.05625	Discovery
176816	50	8.25	Yes	Normal	3	2	BPH		8.70278	40	0.84	No treatment	101	0.0816832	Discovery
176818	57	1.29	No	Pathological	1	5	BPH		11.0722	43	0.95	No treatment	28	0.0460714	Discovery
176830	75	5.44	No	Normal	1	5	PIN		13.6433	31	0.81	No treatment	24	0.226667	Discovery
176831	51	4.66	No	Normal	1	4	PIN		6.40611	37	0.71	No treatment	32	0.145625	Discovery
176835	69	13.39	Yes	Normal	2	2	PIN		9.91333	26	0.81	No treatment	66	0.202879	Discovery
176836	65	6.17	Yes	Normal	3	1	BPH		9.25667	40	0.76	No treatment	36	0.171389	Discovery
176839	48	3.34	No	Pathological	1	16	ASAP		7.445	41	0.71	No treatment	20	0.167	Discovery
176840	67	4.89	No	Normal	1	5	BPH		9.76444	35	0.91	No treatment	23	0.212609	Discovery
176841	60	6.52	No	Normal	1	7	BPH		15.9539	42	0.84	No treatment	26	0.250769	Discovery
176863	65	4.6	No	Normal	1	4	ASAP		16.2272	30	0.84	No treatment	64	0.071875	Discovery
176866	60	4.48	No	Normal	1	4	BPH		12.6139	49	1.07	No treatment	20	0.224	Discovery
176882	57	6.78	Yes	Normal	3	1	BPH		5.15056	42	0.87	No treatment	30	0.226	Discovery
176883	61	5.26	No	Normal	1	5	BPH		6.70389	32	0.77	No treatment	58	0.0906897	Discovery
176884	67	7.18	No	Pathological	1	36	PIN		2.67556	28	0.91	No treatment	63	0.113968	Discovery
176887	67	6.11	No	Normal	1	6	BPH		7.72667	44	0.99	No treatment	42	0.145476	Discovery
176901	58	3.97	No	Normal	1	3	BPH		2.53444	32	0.81	No treatment	23	0.172609	Discovery
176918	71	5.64	Yes	Normal	2	1	BPH		8.55222	39	1.04	No treatment	40	0.141	Discovery
176919	62	4.67	No	Normal	1	4	PIN		9.19944	43	0.8	No treatment	35	0.133429	Discovery
177071	66	6.08	No	Normal	1	6	BPH		2.92333	38	0.88	No treatment	26.9	0.226022	Discovery
177204	76	10.82	No	Normal	1	13	PCa	6	13.0806	40	1.06	No treatment	45	0.240444	Discovery
177209	64	7.63	No	Normal	1	8	PCa	3+4	5.27278	77	2.02	No treatment	49	0.155714	Discovery
177226	55	3.75	No	Normal	1	3	PCa	6	13.0467	34	0.88	No treatment	30	0.125	Discovery
177228	57	2.75	No	Pathological	1	13	PCa	6	6.13778	56	1.17	No treatment	39	0.0705128	Discovery
177624	72	10.09	No	Normal	1	12	PCa	3+4	0	38	1.14	No treatment	23	0.438696	Discovery
177625	70	5.07	No	Normal	1	5	PCa	3+4	8.17333	55	1.06	No treatment	49.5	0.102424	Discovery
177626	57	9.06	No	Normal	1	10	PCa	3+4	9.09944	35	0.92	No treatment	32	0.283125	Discovery
177627	74	12.31	Yes	Normal	2	2	PCa	6	1.81389	24	1.06	No treatment	74	0.166351	Discovery
177643	69	3.32	No	Pathological	1	16	PCa	3+4	12.3617	43	1.28	No treatment	25.8	0.128682	Discovery
177646	74	6.96	No	Normal	1	7	PCa	3+4	6.305	57	1.23	No treatment	26	0.267692	Discovery
177648	74	10.93	No	Normal	1	13	PCa	6	11.6756	53	1.05	No treatment	70	0.156143	Discovery
177649	71	7.11	No	Normal	1	7	PCa	3+4	6.82389	40	1.13	No treatment	39	0.182308	Discovery
177651	55	12.08	No	Pathological	1	54	PCa	4+3	7.18056	30	1.09	No treatment			Discovery
177654	66	4.4	No	Normal	1	4	PCa	3+4	8.12167	16	1	No treatment	15	0.293333	Discovery
177778	76	4.08	No	Normal	1	4	PCa	3+4	6.36278	41	0.85	No treatment	34	0.12	Discovery
177781	72	3.67	Yes	Pathological	2	3	PCa	3+4	8.12556	27	0.8	No treatment	60	0.0611667	Discovery
177783	69	6.71	No	Normal	1	7	PCa	3+4	6.48944	26	0.84	No treatment	14	0.479286	Discovery
177811	79	8.03	No	Pathological	1	40	PCa	4+3	5.52056	132	5.76	No treatment	43	0.186744	Discovery
177812	48	10.51	No	Pathological	1	49	PCa	6	14.4533	45	1	No treatment	35	0.300286	Discovery
177824	60	4.49	No	Pathological	1	23	PCa	3+4	3.495	14	0.82	No treatment	22	0.204091	Discovery
177949	63	5	No	Normal	1	5	PCa	3+4	4.59	38	0.83	No treatment	36	0.138889	Discovery
177952	61	3.1	No	Normal	1	2	PCa	3+4	1.92444	43	0.88	No treatment	21	0.147619	Discovery
178002	64	5.3	No	Pathological	1	27	PCa	3+4	9.54333	44	1.11	No treatment	20	0.265	Discovery
176188	77	3.02	No	Normal	1	2	PCa	8	11.5456	49	0.94	No treatment	56	0.0539286	Discovery
176367	80	11.6	No	Pathological	1	52	PCa	9 OR 10	12.9772	36	0.96	No treatment	110	0.105455	Discovery
176435	71	8.24	No	Normal	1	9	PCa	8	4.87778	56	0.79	No treatment	40	0.206	Discovery
178084	74	8.94	No	Pathological	1	43	PCa	3+4	9.91333	31	0.85	No treatment	32	0.279375	Discovery
178175	62	5.92	No	Pathological	1	30	PCa	3+4	9.06278	26	0.96	No treatment	14	0.422857	Discovery
178178	71	5.01	No	Normal	1	5	PCa	3+4	0.648333	35	1.07	No treatment	33	0.151818	Discovery
178183	65	10.21	No	Normal	1	12	PCa	6	17.84	53	0.84	No treatment	40	0.25525	Discovery
178196	77	12.67	Yes	Normal	2	2	PCa	3+4	1.93278	27	1.09	No treatment	101.4	0.124951	Discovery
178197	59	5.42	No	Pathological	1	27	PCa	3+4	7.33389	38	0.82	No treatment	21.24	0.255179	Discovery
178198	69	4.98	No	Normal	1	5	PCa	3+4	9.16611	44	0.77	No treatment	26.46	0.188209	Discovery
178209	65	3.39	No	Normal	1	3	PCa	3+4	9.00222	33	0.73	No treatment			Discovery
178212	65	10.96	No	Normal	1	13	PCa	3+4	8.50722	39	0.93	No treatment	40	0.274	Discovery
178219	64	5.78	No	Pathological	1	29	PCa	4+3	13.61	37	0.81	No treatment	20	0.289	Discovery
178287	56	12.53	No	Normal	1	15	PCa	4+3	10.5439	33	0.91	No treatment			Discovery
178290	69	3.92	No	Normal	1	3	PCa	3+4	7.95944	47	1.14	No treatment	24	0.163333	Discovery
178292	70	4.49	No	Normal	1	4	PCa	4+3	7.85611	49	0.91	No treatment	29	0.154828	Discovery
178314	69	7.36	No	Normal	1	8	PCa	3+4	5.49778	23	0.71	No treatment	14	0.525714	Discovery
178320	65	8.64	No	Normal	1	10	PCa	3+4	8.68444	43	1.03	No treatment	50	0.1728	Discovery
178352	75	4.05	No	Normal	1	4	PCa	3+4	6.52056	48	1.03	No treatment	27.3	0.148352	Discovery
178353	64	3.49	No	Normal	1	3	PCa	3+4	7.07833	28	0.8	No treatment			Discovery
178354	69	4.7	No	Normal	1	4	PCa	3+4	11.1478	35	0.75	No treatment	47	0.1	Discovery
178359	62	8.41	Yes	Normal	2	2	BPH		6.87667	33	0.89	No treatment	52	0.161731	Discovery
178361	51	4.78	No	Normal	1	4	BPH		9.80833	34	1.07	No treatment			Discovery
178362	75	4.29	No	Normal	1	4	BPH		11.8183	29	0.87	No treatment	51.03	0.0840682	Discovery
178363	78	7.37	No	Pathological	1	37	PCa	3+4	19.4933	51	1.59	No treatment	28	0.263214	Discovery
178366	57	3.13	No	Normal	1	2	BPH		0.545	26	0.81	No treatment	24	0.130417	Discovery
178367	63	5.16	Yes	Normal	2	1	BPH		8.61722	43	0.82	No treatment			Discovery
178368	61	3.71	Yes	Normal	2	1	BPH		6.77722	27	0.92	No treatment			Discovery
178369	65	4.22	No	Normal	1	4	BPH		9.07167	45	0.89	No treatment	60	0.0703333	Discovery
178370	59	5.14	No	Normal	1	5	BPH		7.77722	59	1.08	No treatment			Discovery
178374	75	4.04	Yes	Pathological	2	3	BPH		9.86889	50	0.83	No treatment			Discovery
178375	57	3.49	No	Normal	1	3	BPH		10.3339	30	0.78	No treatment	86	0.0405814	Discovery
178377	72	4.25	Yes	Normal	2	1	BPH		14.0383	37	0.93	No treatment	29.8	0.142617	Discovery
178383	58	4.19	No	Normal	1	4	BPH		9.90389	49	0.73	No treatment	48	0.0872917	Discovery
178384	59	9.12	Yes	Normal	2	2	BPH		10.6494	30	0.79	No treatment	49	0.186122	Discovery
178385	75	6.8	No	Normal	1	7	BPH		6.46667	29	0.88	No treatment	34	0.2	Discovery
178402	64	4.97	No	Normal	1	5	BPH		11.6294	48	0.8	No treatment	38	0.130789	Discovery
178404	73	4.9	No	Normal	1	5	BPH		12.2394	41	0.76	No treatment	44	0.111364	Discovery
178405	72	2.51	No	Normal	1	2	BPH		10.2872	34	1.11	No treatment	48	0.0522917	Discovery
178406	57	3.11	No	Normal	1	2	BPH		11.1011	47	0.79	No treatment	50	0.0622	Discovery
178407	69	8.47	Yes	Normal	2	2	BPH		5.42222	66	1.95	No treatment	33.5	0.252836	Discovery
178576	59	6.07	No	Normal	1	6	BPH		6.37444	29	0.83	No treatment	52	0.116731	Discovery
178580	72	6.61	No	Normal	1	7	BPH		3.98167	38	0.89	No treatment	29	0.227931	Discovery
178581	62	7.91	No	Normal	1	9	BPH		8.59333	35	0.9	No treatment	23	0.343913	Discovery
178582	62	5.53	No	Normal	1	5	PCa	6	11.47	30	0.73	No treatment	21	0.263333	Discovery
178588	57	2.34	No	Normal	1		BPH		12.1189	32	0.83	Received	41	0.0570732	Discovery
178596	57	7.92	Yes	Normal	3	2	BPH		1.05056	27	0.77	No treatment	68	0.116471	Discovery
178597	60	3.64	No	Normal	1	3	BPH		9.78278	40	0.82	No treatment	36	0.101111	Discovery
178599	68	4.3	Yes	Normal	2	1	BPH		10.3733	39	0.94	No treatment	36	0.119444	Discovery
178601	70	5.24	No	Normal	1	5	PIN		2.47222	29	0.74	No treatment	38	0.137895	Discovery
178602	69	9.59	Yes	Pathological	4	7	PIN		11.3922	33	0.83	No treatment			Discovery
178603	56	13.35	Yes	Normal	2	2	BPH		9.535	31	1.12	No treatment			Discovery
178604	63	7.81	No	Normal	1	8	BPH		11.715	28	0.87	No treatment	61	0.128033	Discovery
178605	62	6.91	Yes	Normal	2	1	BPH		7.30556	32	0.95	No treatment	29	0.238276	Discovery
178606	71	5.82	No	Normal	1	6	BPH		7.96833	49	0.81	No treatment	40	0.1455	Discovery
178607	55	7.57	Yes	Normal	4	2	BPH		16.2378	31	0.86	No treatment	38	0.199211	Discovery
178620	56	3.34	No	Normal	1	3	BPH		6.86444	44	1.05	No treatment	39	0.085641	Discovery
178634	56	2.78	No	Normal	1	2	BPH		5.13556	31	0.78	No treatment	13	0.213846	Discovery
178643	67	6.08	No	Normal	1	6	BPH		9.09333	50	0.87	No treatment	35	0.173714	Discovery
178664	48	4.6	No	Normal	1	4	BPH		9.75111	31	0.95	No treatment	36	0.127778	Discovery
178669	71	10.18	Yes	Normal	2	2	BPH		5.60611	32	0.76	No treatment	106	0.0960377	Discovery
178674	79	7.53	No	Pathological	1	37	BPH		9.45278	63	0.81	No treatment	26	0.289615	Discovery
178755	64	7.99	No	Normal	1	9	BPH		8.54944	37	1.23	No treatment	39	0.204872	Discovery
178756	66	5.08	No	Pathological	1	26	BPH		6.09778	15	0.79	No treatment	25	0.2032	Discovery
178757	60	3.85	No	Pathological	1	19	BPH		6.67167	27	0.81	No treatment	36	0.106944	Discovery
178758	63	13.59	Yes	Normal	2	3	BPH		11.2044	48	0.81	No treatment	66	0.205909	Discovery
178759	60	7.74	No	Normal	1	8	BPH		17.0467	53	1.02	No treatment	26	0.297692	Discovery
178760	72	4.68	No	Normal	1	4	BPH		10.7517	36	0.81	No treatment	31	0.150968	Discovery
178769	56	6.25	No	Normal	1	6	ASAP		9.00056	57	0.89	No treatment	32	0.195312	Discovery
178774	55	7.06	Yes	Normal	3	1	BPH		10.8433	45	0.79	No treatment	58	0.121724	Discovery

## Sheet: Validation Set, n=410
CE-MS ID	Age (years)	PSA (ng/ml)	Previous biopsy	DRE result	Number of biopsies	Diagnosis	Gleason Score	Creatinine urinary (mmol/L)	Serum urea	Serum creatinine (mg/dl)	5a-reductase treatment	Prostate volume (TRUS)	PSA density (ng/ml2)	ERSPC	Study Phase
175198	68	11.37	Yes	Normal	3	BPH		1.69667	52	0.82	No treatment				Validation
175201	52	4.72	No	Pathological	1	BPH		8.90944	60	0.79	No treatment	42	0.112381	27	Validation
175204	64	4.34	No	Normal	1	BPH		5.63833	62	0.85	Received	30	0.144667		Validation
175205	62	4.32	No	Normal	1	BPH		9.72667	50	0.84	No treatment	25	0.1728	27	Validation
175206	63	7.75	Yes	Normal	2	BPH		4.26667	30	0.8	No treatment				Validation
175207	49	3.35	Yes	Normal	2	BPH		17.67	45	1.05	No treatment	30	0.111667	16	Validation
175209	67	7.59	Yes	Normal	3	BPH		2.81389	44	1.13	No treatment	25	0.3036	25	Validation
175210	59	4.68	No	Normal	1	ASAP		8.29778	43	0.99	No treatment	34.6	0.13526	19	Validation
175230	48	5.88	No	Pathological	1	BPH		10.2033	36	1.05	No treatment	30	0.196	50	Validation
175231	62	8.97	Yes	Normal	3	BPH		8.78889	32	0.9	No treatment	38	0.236053	16	Validation
175232	56	4.76	Yes	Normal	3	BPH		5.97889	25	1.12	No treatment	23.9	0.199163	23	Validation
175233	64	14.36	No	Normal	1	BPH		8.32056	27	0.91	No treatment	125	0.11488	15	Validation
175234	65	4.25	No	Normal	1	BPH		9.50167	35	0.86	No treatment	48	0.0885417	10	Validation
175245	70	4.77	No	Normal	1	BPH		6.835	37	1.05	No treatment	34	0.140294	20	Validation
175251	52	3.66	No	Normal	1	BPH		4.89889	36	0.93	No treatment	28	0.130714	19	Validation
175263	61	5.32	No	Normal	1	BPH		2.98222	46	1.19	No treatment	36	0.147778	21	Validation
175266	74	6.3	Yes	Pathological	3	ASAP		6.08278	42	0.94	Received	44	0.143182		Validation
175269	64	6.64	No	Pathological	1	BPH		10.6244	29	0.86	No treatment	30	0.221333	55	Validation
175278	63	6.2	Yes	Normal	2	BPH		10.2667	33	0.98	No treatment				Validation
175280	60	6.9	No	Normal	1	BPH		6.36167	55	0.81	No treatment	55	0.125455	16	Validation
175281	63	7.76	No	Normal	1	BPH		10.1022	46	0.91	No treatment	36.9	0.210298	32	Validation
175295	57	3.62	No	Normal	1	BPH		11.2744	32	1.01	No treatment	66.5	0.0544361	4	Validation
175297	56	1.96	No	Normal	1	BPH		5.18278	45	0.85	No treatment	24.2	0.0809917	10	Validation
175298	76	7.68	No	Normal	1	BPH		7.83056	61	1.29	No treatment	78.2	0.0982097	10	Validation
175300	66	3.48	Yes	Normal	2	BPH		10.5772	32	0.77	No treatment	27	0.128889	18	Validation
175377	73	11.16	No	Pathological	1	BPH		5.58167	39	0.97	No treatment	54	0.206667	49	Validation
175508	64	5.36	No	Normal	1	BPH		6.59889	41	0.88	No treatment	61	0.0878689	9	Validation
175510	60	4.8	No	Normal	1	BPH		3.71778	30	1.04	No treatment	63	0.0761905	7	Validation
175512	61	13.47	Yes	Normal	2	BPH		5.64611	42	1.14	No treatment	42	0.320714	16	Validation
175513	70	6.79	No	Normal	1	BPH		4.53778	38	0.98	No treatment	64	0.106094	12	Validation
175515	55	6.35	Yes	Normal	4	BPH		12.405	59	1.1	No treatment	35	0.181429	16	Validation
175521	72	12.07	Yes	Normal	2	BPH		5.00167	35	0.96	No treatment	41	0.29439	16	Validation
175522	66	6.58	Yes	Normal	2	BPH		12.9528	37	0.9	No treatment	57	0.115439	9	Validation
175536	75	9.12	Yes	Normal	2	BPH		4.87278	22	0.9	No treatment	166	0.0549398	4	Validation
175540	76	4.45	No	Normal	1	BPH		5.21722	48	0.94	No treatment	48	0.0927083	10	Validation
175604	70	2.89	No	Pathological	1	BPH		6.23222	31	0.77	No treatment	75	0.0385333	5	Validation
175626	63	5.27	Yes	Normal	2	BPH		4.88556	38	0.89	No treatment	100	0.0527	4	Validation
175631	77	7.41	No	Normal	1	BPH		5.99222	31	0.79	No treatment	62	0.119516	14	Validation
175632	76	6.93	No	Normal	1	BPH		5.64556	29	0.93	No treatment	32	0.216562	34	Validation
175634	69	4.22	No	Normal	1	BPH		3.26778	40	0.79	No treatment	72	0.0586111	5	Validation
175635	69	2.7	No	Normal	1	BPH		4.95833	39	0.95	No treatment	20	0.135	21	Validation
175637	65	7.06	No	Normal	1	BPH		4.88167	28	1.07	No treatment	39.6	0.178283	26	Validation
175638	67	3.75	No	Normal	1	BPH		12.7478	40	1.16	No treatment	33.2	0.112952	15	Validation
175643	69	4.28	No	Pathological	1	BPH		4.27778	34	0.78	No treatment	22.2	0.192793	51	Validation
176040	62	7.89	No	Normal	1	PCa	3+4	5.65722	25	0.91	No treatment	18	0.438333	65	Validation
176088	83	12.66	No	Pathological	1	PCa	3+4	1.98611	34	0.96	No treatment	21	0.602857	87	Validation
176104	58	3.35	No	Normal	1	PCa	3+4	2.54278	28	0.92	No treatment	30	0.111667	15	Validation
176108	78	7.46	No	Pathological	1	PCa	4+3	6.96222	30	0.78	No treatment	21.9	0.340639	72	Validation
176136	70	2.73	No	Normal	1	PCa	3+4	13.8306	48	1.09	Received	46.3	0.0589633		Validation
176161	68	10.82	No	Pathological	1	PCa	6	10.5583	34	0.83	No treatment	44.18	0.244907	56	Validation
176164	68	7.96	No	Normal	1	PCa	3+4	3.4	47	0.9	No treatment	21.8	0.365138	56	Validation
176189	60	6.91	No	Normal	1	PCa	4+3	11.7328	41	0.94	No treatment	30	0.230333	37	Validation
176193	50	3.75	No	Normal	1	PCa	3+4	12.8978	48	0.93	No treatment	18	0.208333	35	Validation
176205	59	6.51	No	Normal	1	PCa	3+4	9.29	42	0.92	No treatment				Validation
176212	76	6.77	No	Normal	1	PCa	4+3	7.18333	36	0.91	No treatment	18	0.376111	59	Validation
176360	68	12.08	No	Pathological	1	PCa	6	8.01889	43	1.01	No treatment	50	0.2416	56	Validation
176364	72	7.12	No	Normal	1	PCa	4+3	6.98722	60	1.41	No treatment	40	0.178	26	Validation
176394	70	2.69	No	Pathological	1	PCa	3+4	17.915	45	1	No treatment	40	0.06725	14	Validation
176398	65	9.35	No	Normal	1	PCa	3+4	5.85	49	0.98	No treatment	54	0.173148	24	Validation
176404	69	9.44	No	Pathological	1	PCa	4+3	14.5472	38	0.78	No treatment				Validation
176406	60	9.61	No	Normal	1	PCa	3+4	10.3372	37	0.88	No treatment				Validation
176420	56	10.33	No	Normal	1	PCa	6	10.3806	24	0.88	No treatment				Validation
176495	65	4.18	No	Normal	1	PCa	3+4	19.7761	24	0.77	No treatment	24.9	0.167871	26	Validation
176505	70	8.95	No	Normal	1	PCa	3+4	10.9822	55	0.84	No treatment	20.7	0.432367	64	Validation
176519	73	11.21	Yes	Normal	3	PCa	8	4.27222	40	0.79	No treatment	45	0.249111	14	Validation
176530	72	14.38	Yes	Normal	4	PCa	3+4	4.48	33	0.71	No treatment	18	0.798889	39	Validation
176538	81	7.51	No	Normal	1	PCa	3+4	2.47611	56	1.16	No treatment				Validation
176556	78	4.18	No	Normal	1	BPH		7.785	32	1.09	No treatment				Validation
176565	70	6.51	No	Pathological	1	PCa	8	7.735	37	0.97	No treatment	39	0.166923	42	Validation
176572	68	6.23	No	Normal	1	PCa	6	7.67333	31	0.98	No treatment	52.4	0.118893	15	Validation
176577	74	2.78	No	Normal	1	PCa	6	10.6406	53	1.41	No treatment	52.3	0.0531549	4	Validation
176578	73	5.62	No	Normal	1	PCa	3+4	5.81556	39	0.98	No treatment	22.6	0.248673	41	Validation
176580	65	3.5	No	Pathological	1	PCa	6	7.83333	37	0.9	No treatment	55	0.0636364	12	Validation
176581	74	5.4	No	Pathological	1	PCa	3+4	4.78611	31	0.77	No treatment	34	0.158824	41	Validation
176584	74	4.61	No	Normal	1	PCa	3+4	7.94278	32	0.86	No treatment	25	0.1844	30	Validation
176608	69	10.29	No	Pathological	1	PCa	6	14.4667	43	1	No treatment	62	0.165968	40	Validation
176610	62	10.95	No	Pathological	1	PCa	4+3	8.74278	54	0.83	No treatment				Validation
176612	68	2.95	No	Normal	1	PCa	3+4	3.93722	28	0.84	No treatment	23	0.128261	19	Validation
176615	67	7.07	No	Normal	1	PCa	6	13.2272	60	0.89	No treatment	68	0.103971	12	Validation
176618	54	9.34	No	Normal	1	PCa	3+4	7.38389	35	0.83	No treatment	20	0.467	67	Validation
176626	73	3.38	No	Pathological	1	PCa	6	9.04111	46	1.16	No treatment	74	0.0456757	7	Validation
176627	65	8.41	No	Normal	1	PCa	3+4	3.35889	34	0.88	No treatment	40	0.21025	32	Validation
176631	66	13.96	Yes	Normal	3	PCa	6	4.79	28	0.95	No treatment	60	0.232667	10	Validation
176633	56	4.88	No	Normal	1	PCa	3+4	8.38611	31	1	No treatment	34	0.143529	21	Validation
176646	63	6.64	No	Normal	1	PCa	6	1.89611	29	0.81	No treatment	25	0.2656	43	Validation
176659	65	10.73	Yes	Normal	3	PCa	6	9.47389	34	0.93	No treatment	37.8	0.283862	17	Validation
176666	69	6.31	No	Normal	1	PCa	4+3	9.04167	38	1.08	No treatment	25	0.2524	41	Validation
176670	66	5.17	No	Pathological	1	PCa	3+4	8.91944	49	0.93	No treatment	36	0.143611	37	Validation
176780	66	5.54	No	Normal	1	PCa	6	8.57611	50	0.84	No treatment	63	0.0879365	9	Validation
176784	66	3.54	No	Normal	1	PCa	6	7.85444	32	0.78	No treatment	30	0.118	16	Validation
176785	64	4.8	No	Normal	1	PCa	6	19.755	47	0.87	No treatment	30	0.16	24	Validation
176796	56	3.48	Yes	Normal	2	PCa	6	13.2939	46	0.91	No treatment	33	0.105455	15	Validation
176802	69	4.67	No	Pathological	1	PCa	6	6.69167	31	0.96	No treatment	24	0.194583	51	Validation
176805	72	8	No	Normal	1	PCa	6	3.89778	39	0.94	No treatment	42	0.190476	28	Validation
176817	70	7.41	No	Normal	1	PCa	3+4	12.0217	24	1.01	No treatment	30	0.247	39	Validation
176824	65	6.98	No	Normal	1	PCa	6	5.92444	44	0.89	No treatment	44.3	0.157562	22	Validation
176832	60	6.18	No	Normal	1	PCa	3+4	7.33222	31	0.79	No treatment	19	0.325263	53	Validation
176834	75	6.57	No	Pathological	1	PCa	3+4	5.68944	41	1.22	No treatment	17	0.386471	77	Validation
176838	66	1.82	No	Normal	1	PCa	6	13.9272	60	0.81	No treatment	26	0.07	8	Validation
176842	74	5.36	No	Normal	1	BPH		11.3006	30	1.31	No treatment	35	0.153143	22	Validation
176843	61	3.4	No	Normal	1	BPH		20.3756	42	1.15	No treatment	34	0.1	12	Validation
176845	65	4.1	No	Normal	1	PCa	6	5.79722	34	0.82	No treatment	45	0.0911111	10	Validation
176846	66	3.33	No	Normal	1	PCa	6	9.15111	28	0.89	No treatment	31	0.107419	14	Validation
176847	73	3.49	No	Normal	1	BPH		8.28833	71	1.48	Received	38	0.0918421		Validation
176848	49	4.72	No	Pathological	1	PCa	3+4	11.1411	43	0.9	No treatment	33	0.14303	37	Validation
176849	74	3.38	No	Normal	1	ASAP		9.13944	41	0.9	No treatment	29	0.116552	16	Validation
176850	71	4.06	No	Normal	1	BPH		10.0883	60	1.03	No treatment	36	0.112778	15	Validation
176851	69	5.58	No	Pathological	1	PCa	6	4.60722	24	0.95	No treatment	31	0.18	47	Validation
176852	60	4.39	Yes	Normal	3	PIN		15.05	34	0.85	No treatment	28	0.156786	19	Validation
176853	67	11.37	No	Pathological	1	BPH		8.75333	50	0.88	No treatment	39	0.291538	64	Validation
176854	55	6.29	No	Normal	1	BPH		6.59667	30	1.03	No treatment	28	0.224643	36	Validation
176856	72	4.6	No	Pathological	1	PCa	6	10.8094	59	1.04	No treatment	32	0.14375	37	Validation
176857	60	3.43	Yes	Pathological	2	PCa	3+4	11.0794	46	0.89	No treatment	47	0.0729787	16	Validation
176858	59	4.18	No	Normal	1	PCa	6	14.9306	48	1.16	No treatment				Validation
176859	65	6.99	Yes	Normal	2	PCa	6	5.47	45	1.14	No treatment				Validation
176864	66	3.04	No	Pathological	1	PCa	3+4	4.06111	32	0.76	No treatment	17	0.178824	49	Validation
176865	66	3.31	No	Pathological	1	PCa	6	8.91722	36	0.82	No treatment	17	0.194706	53	Validation
176888	54	3.49	No	Normal	1	BPH		8.63111	38	1.02	No treatment	23	0.151739	24	Validation
176889	70	2.59	No	Pathological	1	PCa	6	10.4306	36	0.99	No treatment	29.4	0.0880952	21	Validation
176891	61	6.2	No	Normal	1	BPH		7.34667	38	0.96	No treatment	29	0.213793	34	Validation
176892	61	13.78	No	Pathological	1	BPH		8.18833	26	0.74	No treatment	16.9	0.815385	92	Validation
176893	39	10.29	No	Pathological	1	BPH		4.77222	21	0.92	No treatment	20.6	0.499515	83	Validation
176894	52	3.47	No	Normal	1	BPH		4.49167	23	0.85	No treatment	17.6	0.197159	33	Validation
176895	55	4.4	Yes	Normal	2	BPH		2.24222	29	0.79	No treatment	27	0.162963	20	Validation
176896	69	4.76	No	Pathological	1	PCa	3+4	10.8533	26	1.04	No treatment	25	0.1904	50	Validation
176897	55	5.12	Yes	Normal	2	BPH		14.25	32	0.96	No treatment	30	0.170667	18	Validation
176898	66	5.01	No	Pathological	1	ASAP		2.75278	29	0.9	No treatment				Validation
176900	68	13.17	No	Pathological	1	PCa	6	3.62667	32	0.83	No treatment	16	0.823125	92	Validation
176903	53	2.19	No	Pathological	1	PCa	6	5.48611	27	0.91	No treatment	14	0.156429	45	Validation
176921	64	1.53	No	Normal	1	BPH		4.74889	44	0.98	Received	34	0.045		Validation
176924	64	2.34	Yes	Normal	3	BPH		8.41556	34	0.84	No treatment	28	0.0835714	16	Validation
176925	66	8.64	No	Normal	1	BPH		5.46167	37	0.94	No treatment	37	0.233514	36	Validation
176927	74	3.45	No	Normal	1	PCa	3+4	2.42556	46	0.79	No treatment	98	0.0352041	2	Validation
176928	73	3.2	Yes	Normal	2	PIN		4.90556	25	0.9	No treatment				Validation
176929	52	3.62	No	Normal	1	BPH		8.075	36	1	No treatment	29	0.124828	18	Validation
176930	69	4.97	No	Normal	1	BPH		13.7839	41	1.07	No treatment	27	0.184074	28	Validation
176932	60	3.78	No	Normal	1	BPH		13.9272	42	0.9	No treatment	25	0.1512	23	Validation
176941	58	4.01	No	Normal	1	BPH		6.99444	27	0.94	No treatment	50	0.0802	8	Validation
176943	66	3.94	No	Normal	1	PCa	3+4	3.30167	29	1.06	No treatment	22	0.179091	28	Validation
176944	63	6.66	Yes	Normal	3	BPH		3.65389	29	1.03	No treatment	42.4	0.157075	13	Validation
176945	56	6.92	No	Normal	1	BPH		6.61056	40	1.78	No treatment	54.5	0.126972	16	Validation
176946	52	6.67	No	Pathological	1	PCa	3+4	7.63333	39	0.86	No treatment				Validation
176975	67	7.19	No	Pathological	1	BPH		0.987778	42	1.55	No treatment				Validation
176977	64	9.29	Yes	Normal	2	PCa	4+3	6.16667	58	0.93	No treatment	23	0.403913	28	Validation
176978	61	5.17	Yes	Normal	2	BPH		5.04889	28	0.85	No treatment				Validation
176981	72	6.19	No	Normal	1	BPH		0	48	1.15	No treatment	53	0.116792	14	Validation
176982	74	6.11	Yes	Normal	2	PIN		0.06	58	0.88	No treatment	62	0.0985484	8	Validation
176983	56	3.42	No	Normal	1	BPH		7.89222	42	0.81	No treatment	26	0.131538	19	Validation
176984	70	4.14	No	Normal	1	PCa	8	18.7356	46	0.94	No treatment	34	0.121765	17	Validation
176994	61	13.98	Yes	Normal	3	PCa	4+3	10.2306	46	0.98	No treatment	30	0.466	24	Validation
176995	74	11.66	Yes	Normal	2	BPH		9.305	42	0.85	No treatment	29	0.402069	24	Validation
176996	47	4.69	No	Normal	1	PCa	6	8.52444	39	1.19	No treatment	24	0.195417	32	Validation
176997	48	4.69	No	Normal	1	BPH		6.07556	26	0.88	No treatment	24	0.195417	32	Validation
176998	61	9.55	Yes	Pathological	3	PCa	6	16.6939	30	0.99	No treatment	27	0.353704	37	Validation
176999	58	8.57	No	Normal	1	BPH		5.99	38	0.91	No treatment	17	0.504118	70	Validation
177002	59	4.11	No	Normal	1	PCa	6	11.8672	37	1.03	No treatment	29	0.141724	21	Validation
177003	71	2.61	No	Normal	1	PCa	4+3	4.13611	36	0.92	No treatment	54	0.0483333	3	Validation
177004	54	4.72	No	Normal	1	BPH		0	44	0.96	No treatment	52	0.0907692	10	Validation
177011	52	8.48	Yes	Normal	3	BPH		10.5089	35	1.23	No treatment				Validation
177012	72	5.45	Yes	Normal	2	PCa	3+4	5.87778	30	1.2	No treatment	30	0.181667	19	Validation
177013	72	6.99	Yes	Normal	3	PCa	6	8.32944	27	0.76	No treatment	65	0.107538	8	Validation
177014	60	4.6	No	Normal	1	BPH		11.3061	30	1.02	No treatment	31	0.148387	22	Validation
177037	68	4.62	No	Normal	1	BPH		0.526667	33	0.86	No treatment	32	0.144375	19	Validation
177039	80	13.18	No	Pathological	1	PCa	9 OR 10	2.76056	29	1.01	Received	58	0.227241		Validation
177040	65	4.43	No	Pathological	1	PCa	6	7.91667	31	0.93	No treatment	30.1	0.147176	39	Validation
177041	74	3.18	No	Normal	1	BPH		8.28556	39	1.07	No treatment	47	0.0676596	6	Validation
177042	57	4.3	No	Normal	1	BPH		9.52056	33	0.72	No treatment	62	0.0693548	6	Validation
177045	60	4.47	No	Normal	1	BPH		13.0272	40	0.89	No treatment	23	0.194348	32	Validation
177046	58	4.39	Yes	Normal	2	BPH		4.32389	23	0.77	No treatment	42	0.104524	12	Validation
177047	66	5.08	Yes	Normal	2	BPH		11.4744	51	0.73	Received	45	0.112889		Validation
177049	63	9.47	Yes	Normal	2	PCa	4+3	6.465	22	0.87	No treatment	46	0.20587	13	Validation
177050	53	5.03	No	Normal	1	BPH		11.7872	49	0.96	No treatment	60	0.0838333	9	Validation
177051	79	7.05	No	Normal	1	PCa	4+3	12.4106	27	1.03	No treatment	43	0.163953	24	Validation
177052	68	3.92	No	Normal	1	PCa	3+4	1.81444	21	0.7	No treatment	20	0.196	33	Validation
177053	61	4.04	No	Pathological	1	PCa	3+4	11.4983	39	0.97	No treatment	31.2	0.129487	34	Validation
177054	64	4.97	No	Pathological	1	BPH		4.75167	30	0.83	No treatment	28	0.1775	42	Validation
177055	67	5.22	No	Normal	1	PCa	4+3	6.20944	47	1.55	No treatment	16	0.32625	54	Validation
177056	54	5.75	Yes	Normal	2	ASAP		5.12	28	0.86	No treatment	37	0.155405	15	Validation
177057	76	6.24	No	Normal	1	BPH		3.73222	37	1.07	No treatment	42	0.148571	21	Validation
177058	61	6.26	Yes	Normal	2	PCa	3+4	9.83056	37	1.08	No treatment	30	0.208667	19	Validation
177059	49	4.63	No	Normal	1	BPH		8.82333	41	0.97	No treatment	23	0.201304	33	Validation
177074	51	10.77	Yes	Normal	5	BPH		10.7356	42	0.86	No treatment	43	0.250465	15	Validation
177075	65	5.53	No	Normal	1	BPH		9.94444	55	0.86	No treatment				Validation
177076	62	14.65	Yes	Normal	2	BPH		3.67056	37	0.74	No treatment				Validation
177077	77	1.67	No	Pathological	1	BPH		8.50722	46	1.03	No treatment				Validation
177079	61	4.66	No	Normal	1	PIN		14.5306	45	1.18	No treatment	40	0.1165	15	Validation
177080	65	7.63	No	Normal	1	BPH		10.2939	47	1.17	No treatment	36	0.211944	33	Validation
177087	60	2.49	No	Pathological	1	BPH		0	30	0.88	No treatment	24	0.10375	27	Validation
177191	75	9.34	No	Normal	1	ASAP		3.21111	86	1.93	No treatment	35	0.266857	42	Validation
177192	67	3.63	No	Normal	1	BPH		6.605	37	0.98	No treatment	32	0.113437	15	Validation
177193	62	3.32	No	Normal	1	PCa	6	8.525	55	0.81	No treatment	23	0.144348	22	Validation
177195	53	6.47	No	Normal	1	BPH		14.8294	41	0.94	No treatment	27	0.23963	39	Validation
177196	70	5.21	No	Pathological	1	PCa	6	10.9656	48	0.98	No treatment	28	0.186071	48	Validation
177198	47	4.32	No	Normal	1	BPH		4.12556	26	0.78	No treatment	21	0.205714	34	Validation
177201	54	6.35	No	Normal	1	PCa	6	6.81222	33	1.07	No treatment	15	0.423333	64	Validation
177202	71	6.4	Yes	Normal	2	BPH		8.08167	41	0.82	No treatment	40	0.16	14	Validation
177203	59	3.02	No	Normal	1	BPH		9.05167	32	0.96	No treatment	24	0.125833	18	Validation
177206	50	5.03	No	Normal	1	BPH		15.4889	36	0.89	No treatment	23	0.218696	36	Validation
177207	63	2.53	Yes	Normal	2	BPH		5.935	37	0.98	No treatment	21	0.120476	22	Validation
177208	64	4.05	No	Normal	1	BPH		11.1839	40	0.9	No treatment	35.4	0.114407	15	Validation
177210	74	3.99	No	Normal	1	PCa	6	6.18889	34	0.74	No treatment	78	0.0511538	4	Validation
177211	54	6.15	Yes	Normal	3	BPH		15.6044	38	0.95	No treatment				Validation
177212	45	3.39	No	Normal	1	BPH		10.8994	30	0.75	No treatment	38	0.0892105	10	Validation
177213	76	4.39	No	Pathological	1	BPH		4.855	35	0.88	No treatment	23	0.19087	50	Validation
177227	57	6.5	Yes	Normal	2	PCa	3+4	11.8461	41	1.16	No treatment				Validation
177230	75	8.02	No	Normal	1	BPH		5.59167	35	0.86	No treatment	65	0.123385	15	Validation
177232	68	5.19	No	Pathological	1	PCa	9 OR 10	8.09278	41	0.76	No treatment	14	0.370714	77	Validation
177236	69	8.4	No	Normal	1	BPH		3.38611	29	0.71	No treatment	23	0.365217	56	Validation
177238	75	10.86	No	Pathological	1	PCa	8	9.67778	39	1.18	No treatment	24	0.4525	80	Validation
177251	65	3.74	No	Normal	1	BPH		5.16278	31	0.85	No treatment	34	0.11	14	Validation
177600	60	9.83	No	Normal	1	BPH		8.32944	45	0.9	No treatment				Validation
177601	51	3.63	No	Normal	1	BPH		9.19778	36	0.83	No treatment	30	0.121	15	Validation
177602	56	3.54	No	Normal	1	BPH		6.82389	30	0.83	No treatment	34	0.104118	13	Validation
177603	72	5.4	No	Pathological	1	BPH		7.33944	52	0.81	No treatment	40.7	0.132678	33	Validation
177604	56	5.29	No	Normal	1	BPH		10.7228	49	0.95	No treatment	45.5	0.116264	15	Validation
177605	62	6.35	Yes	Normal	2	BPH		5.54722	32	0.87	No treatment				Validation
177608	54	4.72	No	Normal	1	ASAP		5.00278	34	0.96	No treatment	48	0.0983333	11	Validation
177609	70	4.12	Yes	Normal	2	BPH		8.31389	47	0.86	No treatment	34	0.121176	15	Validation
177610	57	14.26	No	Normal	1	BPH		10.1933	34	1.03	No treatment	34	0.419412	60	Validation
177611	56	3.72	No	Normal	1	PCa	6	6.975	34	0.94	No treatment	21	0.177143	28	Validation
177612	61	4.09	No	Normal	1	BPH		9.66389	45	0.82	No treatment	58	0.0705172	7	Validation
177613	61	6.29	No	Normal	1	PCa	6	8.26944	46	0.79	No treatment	32	0.196563	31	Validation
177614	59	5.21	No	Pathological	1	BPH		8.78667	21	0.67	No treatment				Validation
177616	57	4.66	Yes	Normal	3	BPH		4.63833	28	0.79	No treatment	36	0.129444	14	Validation
177617	66	6.54	No	Normal	1	ASAP		14.2706	26	1	No treatment	24.9	0.262651	43	Validation
177618	70	7.04	Yes	Normal	2	PIN		8.47889	62	0.96	No treatment	34	0.207059	17	Validation
177619	57	10.59	Yes	Pathological	3	BPH		10.5917	46	1.1	No treatment	80	0.132375	12	Validation
177620	60	5.35	No	Normal	1	BPH		9.42667	50	1.11	No treatment	60	0.0891667	9	Validation
177622	50	9.58	No	Normal	1	BPH		4.93111	26	0.82	No treatment	33	0.290303	45	Validation
177623	59	3.43	No	Normal	1	BPH		8.98111	33	1.22	No treatment	50	0.0686	6	Validation
177628	65	5.91	Yes	Normal	2	BPH		5.63667	25	0.77	No treatment	41	0.144146	13	Validation
177630	62	8.53	Yes	Pathological	2	PCa	4+3	12.1356	43	1.05	No treatment				Validation
177631	64	6.1	No	Normal	1	BPH		5.44444	38	0.75	No treatment	51	0.119608	15	Validation
177633	76	10.93	No	Normal	1	BPH		5.41778	43	0.8	No treatment				Validation
177634	63	4.25	No	Normal	1	PIN		12.2578	33	0.85	No treatment	27	0.157407	24	Validation
177635	63	3.6	No	Normal	1	BPH		4.36222	28	0.77	No treatment	68	0.0529412	4	Validation
177636	67	5.5	No	Normal	1	PCa	6	6.32389	44	1.09	No treatment				Validation
177637	74	6.32	No	Pathological	1	PIN		10.2461	76	1.93	No treatment	35	0.180571	46	Validation
177638	52	9.64	No	Pathological	1	PCa	6	5.67722	40	0.85	No treatment	21	0.459048	81	Validation
177639	54	4.74	No	Normal	1	BPH		7.245	38	0.8	No treatment	40	0.1185	15	Validation
177640	56	4.07	No	Normal	1	BPH		11.3283	36	0.71	No treatment	17	0.239412	41	Validation
177642	55	2.65	No	Normal	1	BPH		4.88333	32	0.87	No treatment	27	0.0981481	13	Validation
177644	61	4.7	No	Normal	1	BPH		4.11778	38	0.97	No treatment	39	0.120513	16	Validation
177645	70	2.6	No	Normal	1	BPH		12.6689	30	0.95	No treatment	59.4	0.043771	3	Validation
177647	69	6.54	No	Normal	1	PCa	6	12.7022	42	0.89	No treatment	30	0.218	35	Validation
177652	64	8.21	No	Normal	1	BPH		9.27944	43	0.98	No treatment				Validation
177653	50	1.92	No	Normal	1	BPH		6.80167	36	0.93	No treatment				Validation
177655	61	5.16	No	Normal	1	BPH		6.905	26	0.84	No treatment	26	0.198462	32	Validation
177656	59	3.6	No	Normal	1	BPH		8.1	28	0.88	No treatment	33	0.109091	14	Validation
177657	64	7.12	Yes	Normal	3	BPH		7.13389	38	0.94	No treatment	59	0.120678	9	Validation
177659	61	5.66	No	Normal	1	BPH		8.42389	47	0.87	No treatment				Validation
177660	72	6.33	No	Normal	1	PCa	6	2.765	49	1.22	No treatment				Validation
177661	70	8.21	No	Normal	1	PIN		9.61222	31	0.95	No treatment	29.6	0.277365	44	Validation
177770	62	3.3	No	Normal	1	BPH		5.29111	34	0.89	No treatment	41	0.0804878	9	Validation
177771	78	5.66	No	Pathological	1	BPH		6.11444	40	0.79	No treatment	26	0.217692	55	Validation
177773	64	8.15	No	Normal	1	BPH		3.97222	36	0.77	No treatment				Validation
177774	67	5.35	No	Normal	1	BPH		9.19556	43	0.91	Received				Validation
177775	67	7.13	Yes	Normal	3	BPH		4.77111	40	0.85	No treatment	46	0.155	12	Validation
177777	60	4.4	Yes	Pathological	2	BPH		7.51	41	1.37	No treatment	34	0.129412	25	Validation
177779	64	7.31	Yes	Normal	2	BPH		5.73722	41	0.94	No treatment	54	0.13537	10	Validation
177782	57	3.24	No	Normal	1	BPH		3.80889	51	0.91	No treatment	37	0.0875676	10	Validation
177784	66	3.8	Yes	Normal	3	BPH		6.13222	40	0.84	No treatment	65	0.0584615	6	Validation
177785	66	11.24	No	Normal	1	BPH		7.96833	34	0.98	No treatment	65	0.172923	24	Validation
177786	69	7.1	No	Normal	1	PCa	6	12.2472	48	1.08	No treatment				Validation
177787	67	3.64	No	Normal	1	BPH		6.63833	65	0.94	No treatment	38	0.0957895	11	Validation
177788	58	6.55	Yes	Normal	2	BPH		2.25222	22	0.87	No treatment				Validation
177790	61	4.6	No	Normal	1	PCa	6	11.2728	48	1.49	No treatment	44	0.104545	13	Validation
177792	54	12.04	Yes	Normal	4	BPH		17.1994	47	0.99	No treatment	34	0.354118	20	Validation
177793	67	4.78	Yes	Normal	2	PIN		2.64111	36	0.85	No treatment	49	0.097551	10	Validation
177794	39	3.08	No	Normal	1	PIN		12.3794	28	0.86	No treatment	20.6	0.149515	24	Validation
177795	60	8.5	No	Normal	1	PCa	6	2.21611	27	0.87	No treatment	51	0.166667	23	Validation
177796	70	9.49	Yes	Normal	2	BPH		3.67	27	0.84	No treatment	75	0.126533	7	Validation
177797	71	3.8	No	Normal	1	BPH		16.8978	36	0.85	No treatment	45	0.0844444	9	Validation
177799	59	2.81	Yes	Normal	3	BPH		11.1567	43	0.91	Received	48	0.0585417		Validation
177814	63	9.22	No	Normal	1	BPH		10.1739	50	0.81	No treatment	50	0.1844	27	Validation
177816	78	4.02	No	Normal	1	BPH		6.73778	45	1.21	Received	40	0.1005		Validation
177819	68	5.2	No	Normal	1	BPH		7.65556	37	0.98	No treatment	50	0.104	12	Validation
177820	73	3.67	No	Normal	1	BPH		11.3544	57	0.85	No treatment				Validation
177821	53	4.17	No	Normal	1	BPH		0	26	0.98	No treatment	26	0.160385	25	Validation
177823	68	3.71	No	Normal	1	BPH		6.83667	45	0.83	No treatment	28	0.1325	19	Validation
177825	68	4.52	No	Normal	1	BPH		5.72056	37	0.77	No treatment	33	0.13697	19	Validation
177826	70	8.72	No	Pathological	1	PCa	6	8.46333	38	0.92	No treatment	26	0.335385	71	Validation
177827	63	5.46	Yes	Normal	2	BPH		6.525	33	0.85	No treatment	73	0.0747945	6	Validation
177828	50	4.83	No	Normal	1	BPH		6.89889	33	0.83	No treatment	18	0.268333	45	Validation
177829	50	10.91	No	Normal	1	PIN		10.0617	34	0.83	No treatment	16	0.681875	79	Validation
177832	65	6.71	No	Normal	1	PCa	8	9.78222	53	0.98	No treatment	29.7	0.225926	36	Validation
177833	56	9.05	Yes	Normal	2	PCa	6	7.33778	55	0.82	No treatment	43.5	0.208046	14	Validation
177834	61	9.98	Yes	Normal	2	PCa	6	8.63944	40	0.82	No treatment	43.6	0.228899	14	Validation
177835	54	2.55	No	Normal	1	BPH		7.10611	43	0.81	No treatment	47	0.0542553	4	Validation
177836	59	7.07	Yes	Normal	2	BPH		5.31889	25	0.78	No treatment	44	0.160682	13	Validation
177848	62	4.82	No	Normal	1	BPH		13.7478	29	1.1	No treatment	51	0.0945098	11	Validation
177849	56	5.76	No	Normal	1	BPH		9.13222	36	0.8	No treatment	26	0.221538	36	Validation
177850	65	14.39	Yes	Normal	2	BPH		6.87	32	1.03	No treatment	100	0.1439	5	Validation
177851	70	5.05	Yes	Normal	3	BPH		8.28556	27	0.85	No treatment	41	0.123171	12	Validation
177853	58	4.67	No	Normal	1	BPH		12.1833	28	0.87	No treatment				Validation
177854	74	10.61	No	Normal	1	BPH		7.57389	38	0.98	No treatment	52	0.204038	30	Validation
177856	57	6.31	No	Normal	1	BPH		10.4478	32	0.75	No treatment	23.6	0.267373	44	Validation
177867	68	3.26	No	Normal	1	PCa	6	3.95222	32	0.75	No treatment	38	0.0857895	10	Validation
177885	62	6.68	No	Normal	1	PIN		8.58056	38	1.3	No treatment	28	0.238571	38	Validation
177906	57	6.07	Yes	Normal	2	BPH		5.06333	30	0.82	No treatment	34.63	0.175282	16	Validation
177915	57	2.51	No	Normal	1	BPH		2.90444	33	0.78	No treatment	90.97	0.0275915	1	Validation
177943	37	3.51	No	Normal	1	BPH		7.51889	46	0.99	No treatment	29	0.121034	17	Validation
177944	58	6.57	No	Normal	1	BPH		10.0156	37	0.82	No treatment	62	0.105968	12	Validation
177946	60	5.07	No	Normal	1	BPH		10.4272	38	0.89	No treatment	22	0.230455	38	Validation
177947	56	4.97	No	Normal	1	BPH		3.91611	53	0.94	No treatment	25	0.1988	32	Validation
177948	61	4.67	No	Normal	1	BPH		16.0061	30	0.77	No treatment	36	0.129722	18	Validation
177950	72	5.66	No	Normal	1	BPH		15.2267	22	0.7	No treatment	30	0.188667	30	Validation
177951	66	6.52	No	Normal	1	PCa	6	10.9689	59	0.98	No treatment	60	0.108667	13	Validation
177964	57	4.42	No	Normal	1	BPH		21.0056	30	1.05	No treatment	36	0.122778	17	Validation
177970	72	3.33	No	Pathological	1	PCa	8	11.2233	41	0.77	No treatment	21	0.158571	43	Validation
177971	66	3.1	No	Normal	1	BPH		6.98667	42	1.01	No treatment	19	0.163158	27	Validation
177972	55	3.95	No	Normal	1	ASAP		7.58833	33	1.14	No treatment	48	0.0822917	9	Validation
177973	58	2.24	No	Normal	1	BPH		9.23556	32	0.89	No treatment	43	0.052093	4	Validation
177980	75	3.13	Yes	Pathological	2	BPH		8.07167	42	1.12	No treatment	32.69	0.0957479	24	Validation
177981	65	5.7	No	Normal	1	BPH		12.2789	39	1.08	No treatment	50	0.114	14	Validation
177982	55	10.76	Yes	Normal	4	BPH		6.36	49	0.97	No treatment	34	0.316471	19	Validation
177983	63	6.74	Yes	Normal	3	BPH		12.5411	31	0.86	No treatment	60	0.112333	8	Validation
177995	64	6.1	Yes	Normal	2	BPH		11.7356	36	0.83	No treatment	76	0.0802632	6	Validation
178003	61	9.76	No	Normal	1	BPH		9.85	32	1	No treatment				Validation
178004	57	7.06	No	Normal	1	BPH		7.48	20	1	No treatment	21	0.33619	54	Validation
178011	61	4.45	Yes	Normal	2	BPH		14.1511	38	0.9	No treatment	37	0.12027	14	Validation
178021	70	6.61	No	Normal	1	BPH		9.04278	49	1.42	No treatment	21	0.314762	51	Validation
178049	58	3.75	No	Normal	1	PCa	6	7.81444	39	0.87	No treatment	27	0.138889	21	Validation
178050	57	3.79	Yes	Normal	2	BPH		10.225	34	0.83	No treatment	27.2	0.139338	19	Validation
178052	51	2.8	No	Pathological	1	BPH		10.1689	41	1.04	No treatment				Validation
178053	70	4.72	No	Normal	1	BPH		7.24611	26	0.9	No treatment	41	0.115122	15	Validation
178054	72	7.88	Yes	Normal	2	BPH		6.31444	62	0.86	No treatment				Validation
178055	60	4.68	No	Normal	1	ASAP		4.025	45	1.03	No treatment	25	0.1872	30	Validation
178056	53	2.61	No	Normal	1	ASAP		3.37611	21	0.82	No treatment	27	0.0966667	12	Validation
178057	70	6.4	No	Normal	1	BPH		3.28167	33	0.95	No treatment	52	0.123077	16	Validation
178060	65	11.69	Yes	Normal	3	BPH		8.6	49	1.06	No treatment	49.5	0.236162	13	Validation
178061	56	5.72	No	Normal	1	BPH		4.57556	41	0.75	No treatment	42	0.13619	19	Validation
178071	77	6.19	No	Normal	1	BPH		7.32444	21	0.72	No treatment	96	0.0644792	5	Validation
178072	62	4.27	Yes	Normal	3	BPH		7.63556	43	1	No treatment	37	0.115405	13	Validation
178082	71	5.68	No	Normal	1	BPH		15.3344	29	0.96	No treatment	46	0.123478	16	Validation
178083	65	9.57	Yes	Normal	2	BPH		9.20556	28	0.85	No treatment	138	0.0693478	4	Validation
178153	62	4.2	No	Normal	1	BPH		15.6433	59	1.07	No treatment	36	0.116667	15	Validation
178154	59	4.13	No	Normal	1	BPH		23.5556	37	0.99	No treatment	39	0.105897	13	Validation
178155	54	4.64	No	Normal	1	BPH		7.29778	30	0.82	No treatment	36	0.128889	18	Validation
178160	83	3.1	No	Normal	1	BPH		9.00167	40	0.96	No treatment	80	0.03875	2	Validation
178161	72	6.8	Yes	Pathological	2	BPH		7.02611	49	0.9	No treatment	55	0.123636	16	Validation
178162	56	2.74	Yes	Normal	3	PCa	6	13.2011	43	0.81	No treatment	22	0.124545	22	Validation
178163	56	3.89	Yes	Normal	2	ASAP		1.79167	21	0.69	No treatment	37.7	0.103183	13	Validation
178165	78	2.46	No	Pathological	1	BPH		13.3822	46	0.99	No treatment	30	0.082	19	Validation
178172	53	3.79	No	Normal	1	BPH		10.295	25	1	No treatment	29.7	0.127609	18	Validation
178173	45	3.24	No	Normal	1	BPH		18.9233	35	0.87	No treatment				Validation
178174	73	2.56	No	Normal	1	PIN		11.3728	40	1.01	No treatment	64.2	0.0398754	2	Validation
178177	64	8.13	No	Pathological	1	BPH		9.41944	27	0.81	No treatment	52	0.156346	50	Validation
178179	62	7.08	Yes	Normal	2	BPH		7.02833	40	0.75	No treatment	57	0.124211	9	Validation
178180	66	5.79	No	Normal	1	BPH		7.61778	42	0.8	No treatment				Validation
178181	66	7.32	Yes	Pathological	2	BPH		3.89722	31	1.04	No treatment	35	0.209143	27	Validation
178182	54	4.03	Yes	Normal	2	BPH		16.0356	30	0.81	No treatment				Validation
178184	62	3.06	No	Normal	1	BPH		17.8383	44	0.98	No treatment	40	0.0765	8	Validation
178185	70	5.07	No	Normal	1	BPH		4.22222	50	1.61	No treatment	62	0.0817742	8	Validation
178187	66	12.5	Yes	Normal	2	BPH		9.51056	29	0.89	No treatment	38	0.328947	18	Validation
178188	71	4.7	No	Normal	1	PCa	6	8.00667	43	0.79	No treatment	30.7	0.153094	23	Validation
178190	73	2.43	Yes	Normal	2	BPH		6.61778	33	1.01	No treatment	36	0.0675	12	Validation
178191	62	3.44	No	Normal	1	BPH		6.03556	46	0.82	No treatment	44	0.0781818	8	Validation
178192	49	3.68	No	Normal	1	BPH		9.05722	45	0.82	No treatment	36	0.102222	13	Validation
178193	54	4.02	No	Normal	1	BPH		8.48556	26	0.87	No treatment	26	0.154615	24	Validation
178194	69	3.35	No	Normal	1	BPH		8.06444	22	0.92	No treatment	40	0.08375	9	Validation
178199	62	3.8	No	Normal	1	BPH		14.5444	24	0.81	No treatment	29.54	0.128639	18	Validation
178204	63	5.1	No	Normal	1	BPH		5.29722	28	0.99	No treatment	91	0.056044	4	Validation
178210	56	4.85	No	Normal	1	BPH		5.70944	35	0.84	No treatment	45	0.107778	13	Validation
178211	59	4.21	No	Normal	1	PCa	6	11.3006	32	1	No treatment	29	0.145172	21	Validation
178213	70	4.99	No	Normal	1	BPH		7.98222	52	0.82	No treatment	69	0.0723188	7	Validation
178224	67	4.54	No	Normal	1	PIN		4.56556	29	0.76	Received	39.4	0.115228		Validation
178288	60	5.49	No	Normal	1	BPH		16.7078	32	0.86	No treatment	37.8	0.145238	21	Validation
178289	71	3.33	No	Normal	1	PIN		3.86778	38	0.9	No treatment	49	0.0679592	6	Validation
178291	67	1.86	No	Normal	1	ASAP		11.3944	31	0.99	No treatment	44	0.0422727	3	Validation
178293	70	6.11	No	Normal	1	PCa	6	5.58667	44	1.04	No treatment	38	0.160789	23	Validation
178294	65	11.8	No	Normal	1	BPH		6.03778	29	0.99	No treatment	81	0.145679	18	Validation
178303	66	10.67	Yes	Normal	3	PIN		5.65167	41	0.9	No treatment	70	0.152429	8	Validation
178304	67	1.63	No	Normal	1	BPH		4.14722	30	0.87	No treatment	20	0.0815	10	Validation
178306	77	6.12	No	Normal	1	PCa	6	14.3344	38	0.99	No treatment	29.46	0.207739	33	Validation
178307	59	4.48	No	Normal	1	ASAP		8.68111	25	1.02	No treatment	53.64	0.0835198	9	Validation
178313	68	8.56	Yes	Normal	2	BPH		8.79167	33	0.69	No treatment	42	0.20381	14	Validation
178318	54	4.95	No	Normal	1	BPH		5.99611	29	1	No treatment	28.22	0.175408	27	Validation
178324	76	5.43	Yes	Normal	3	BPH		2.37167	54	0.89	No treatment				Validation
178325	54	3.89	No	Normal	1	PCa	8	5.56056	38	0.91	No treatment	15	0.259333	45	Validation
178326	64	6.35	No	Normal	1	PCa	6	11.8078	39	0.83	No treatment	27	0.235185	38	Validation
178328	59	4.88	Yes	Normal	2	BPH		16.92	43	0.73	No treatment	36	0.135556	14	Validation
178329	64	1.38	No	Normal	1	BPH		1.99389	29	0.95	No treatment	34	0.0405882	3	Validation
178331	63	2.98	No	Normal	1	PCa	6	7.755	38	1.04	No treatment	40	0.0745	8	Validation
178334	54	4.43	No	Normal	1	BPH		8.27833	42	0.79	No treatment	45	0.0984444	12	Validation
178351	49	4.99	No	Normal	1	BPH		8.84222	36	0.95	No treatment	34.79	0.143432	21	Validation
178355	62	6.31	Yes	Normal	2	ASAP		9.93278	33	0.84	No treatment	60	0.105167	8	Validation
178356	71	5.41	No	Normal	1	BPH		7.14056	38	0.91	No treatment	45	0.120222	15	Validation
178364	69	4.12	No	Normal	1	BPH		8.72	41	0.75	No treatment	38	0.108421	14	Validation
178372	65	5.42	No	Normal	1	BPH		3.275	34	0.77	No treatment	32	0.169375	26	Validation
178373	56	3.54	No	Normal	1	PCa	3+4	5.77611	30	0.87	No treatment	17	0.208235	36	Validation
178376	73	6.96	Yes	Normal	2	PCa	3+4	11.5406	30	0.83	No treatment				Validation
178378	78	5.08	Yes	Normal	2	PCa	3+4	6.41389	48	0.91	No treatment				Validation
178379	49	7.4	No	Normal	1	BPH		3.70667	36	0.97	No treatment	25.84	0.286378	46	Validation
178382	66	5.24	No	Normal	1	PCa	6	6.07667	41	0.89	No treatment				Validation
178398	69	4.15	No	Normal	1	BPH		15.0194	33	1	No treatment	59	0.070339	6	Validation
178400	66	3.28	No	Normal	1	BPH		8.24389	36	0.9	No treatment	31	0.105806	14	Validation
178413	66	8.35	No	Pathological	1	PCa	9 OR 10	6.23222	35	0.75	No treatment				Validation
178579	58	8.91	Yes	Normal	2	PCa	6	1.25833	30	0.7	No treatment	100	0.0891	4	Validation
178583	64	4.15	No	Normal	1	PCa	3+4	5.935	41	0.81	No treatment	33.64	0.123365	17	Validation
178587	74	11.23	No	Pathological	1	PCa	8	8.73167	29	0.79	No treatment	45	0.249556	57	Validation
178595	73	4.66	No	Normal	1	PCa	6	21.8	40	1.17	No treatment	33	0.141212	20	Validation
178598	58	4.07	Yes	Normal	2	PCa	3+4	3.96833	33	0.77	No treatment	26	0.156538	20	Validation
178632	67	2.61	No	Normal	1	PCa	6	7.74611	38	0.8	No treatment	36.34	0.0718217	7	Validation
178646	71	3.65	No	Normal	1	PCa	3+4	6.12167	36	0.78	No treatment	22.5	0.162222	26	Validation
178764	55	6.15	No	Normal	1	PCa	4+3	5.30389	24	0.75	No treatment	52	0.118269	15	Validation
178765	68	3.25	No	Pathological	1	PCa	6	9.13889	50	1.01	No treatment				Validation
178767	71	4.5	No	Pathological	1	PCa	3+4	13.2867	39	0.89	No treatment				Validation
178768	51	4	No	Normal	1	PCa	3+4	9.10389	62	0.9	No treatment				Validation
178772	67	3.58	No	Pathological	1	PCa	3+4	4.11222	43	0.73	No treatment	24	0.149167	40	Validation

## Sheet: Abbreviations
* Abbreviations: ASAP, Atypical Small Acinar Proliferation; BPH, Benign Prostatic Hyperplasia; CE-MS, Capillary Electrophoresis coupled to Mass Spectrometry; DRE, Digital Rectal Examination; PCa, Prostate Cancer; PIN, Prostatic Intraepithelial Neoplasia; PSA, Prostatic Specific Antigen
