# Supplementary material for: Mass Spectrometry-Based Biomarkers to Detect Prostate Cancer: A Multicentric Study Based on Non-Invasive Urine Collection without Prior Digital Rectal Examination
Source: Cancers (Basel). 2023 Feb 11;15(4):1166. doi: 10.3390/cancers15041166 (PMC9954607; doi:10.3390/cancers15041166)
Supplement: Supplementary file 1 [file cancers-15-01166-s001.zip › Supplementary Table S2.xlsx]

## Sheet: Supplementary Table S2
CE-MS_Analysis ID	Age	Diagnosis	Sample	Gender	Risk Assessment	Prostate volume at biopsy (ccm3)	PSA at biopsy (ng/ml)	Digital Rectal Examination (0=normal; 1=suspicious)	Biopsy Gleason Score	Biopsy Gleason Pattern 1	Biopsy Gleason Pattern 2	Histology_Results	Percentage of free PSA (% at biopsy)	Prostatic capsule at the biopsy	Number of biopsies	Number of positive biopsies (%)	Urine Creatinine (mmol/l)	Urine Total Protein (g/l)	Radical Prostatectomy: Gleason Score	Radical Prostatectomy: Gleason Pattern 1	Radical Prostatectomy: Gleason Pattern 2	Free PSA (%) at Radical Prostatectomy	Prostate Weight at Radical Prostatectomy (g)	Organ confined / non organ confined	Pathologic T category (TNM staging system)	pathologic M category (TNM staging system)	pathologic N category (TNM staging system)	PSA before Radical Prostatectomy [ng/ml]	PSAD
189008	66	Prostate Carcinoma	Urine	male	low risk	60	3.2	0	6	3	3	Adenocarcinoma			0	6.67	5.4	0.03	7	4	3	18.3	41	organ-confined	2c	1	1	4.099	0.0533333
189022	72	Prostate Carcinoma	Urine	male	interm risk		8.31		7	3	4	adenocarcinoma	12		1	25	9.3	0.03	7	3	4	9.7	50	organ-confined	2c	1	0	7.15	NA
189023	66	Prostate Carcinoma	Urine	male	low risk	25	2.3	0	6	3	3	adenocarcinoma	10.4	intact	0	6.67	15	0.03											0.092
189024	77	Prostate Carcinoma	Urine	male	low risk	53	9.9	0	6	3	3	adenocarcinoma			0	33.33	9.8	0.03											0.186792
189025	73	Prostate Carcinoma	Urine	male	interm risk	52	6.7	1	7	3	4	adenocarcinoma	55.3	intact	0	66.67	18.6	0.13											0.128846
189026	61	Prostate Carcinoma	Urine	male	interm risk	35	13.15	0	6	3	3	adenocarcinoma	16		0		9.1	0.03											0.375714
189027	78	Prostate Carcinoma	Urine	male	interm risk	66	10.85	0	6	3	3	adenocarcinoma	27.6	intact	1	26.67	5	0.03	6	3	3	22.5	65	organ-confined	2c	1	0	9.17	0.164394
189033	59	Prostate Carcinoma	Urine	male	interm risk		2.24	1	7	3	4	adenocarcinoma	15.2	intact	0	13.33	10.7	0.05	6	3	3	21.2	33	organ-confined	2c	1	1	2.41	NA
189036	64	Prostate Carcinoma	Urine	male	low risk		8.45	0	6	3	3	adenocarcinoma	9.8		0		4.2	0.03											NA
189037	56	Prostate Carcinoma	Urine	male	low risk	20	4.42	0	6	3	3	adenocarcinoma	27.4	intact	0	20	12.6	0.08	7	3	4	27.4	16	non-organ-confined	2c	1	1	4.42	0.221
189038	67	Prostate Carcinoma	Urine	male	high risk	52	20.88	0	7	3	4	adenocarcinoma	7.5	intact	1	26.67	10.7	0.03	8	5	3		42	non-organ-confined	3a	1	1	20.88	0.401538
189054	79	Prostate Carcinoma	Urine	male	interm risk	40	15.41	0	6	3	3	adenocarcinoma	14.7		0	13.33	11.8	0.03											0.38525
189058	69	Prostate Carcinoma	Urine	male	low risk	42	4.2	0	6	3	3	adenocarcinoma	24	intact	0	20	7.6	0.03	7	3	4	21.7	46		2c	1	1	3.89	0.1
189060	52	Prostate Carcinoma	Urine	male	low risk	35	3.24	0	6	3	3	adenocarcinoma	13.9	intact	1	14.29	19.4	2.53	7	3	4	13.9	25	non-organ-confined	3a	1	1	3.2	0.0925714
189062	58	Prostate Carcinoma	Urine	male	low risk	45	7.47	0	6	3	3	adenocarcinoma	5.8	intact	1	13.33	1.2	0.03	7	3	4	9.8	40	organ-confined	2a	1	1	6.88	0.166
189069	70	Prostate Carcinoma	Urine	male	interm risk	120	4.13		7	3	4	adenocarcinoma	58.84		0	13.33	22.7	0.13											0.0344167
189070	78	Prostate Carcinoma	Urine	male	interm risk	45	17.89	0	7	3	4	adenocarcinoma	12.97	intact	1	6.67	8.1	0.03											0.397556
189080	59	Prostate Carcinoma	Urine	male	low risk	32	4.92		6	3	3	adenocarcinoma	7.7	intact	1	26.67	14.6	0.05	6	3	3	7	30	organ-confined	2b	1	1	4.92	0.15375
189081	54	Prostate Carcinoma	Urine	male	low risk	49	1.97	0	6	3	3	adenocarcinoma	13.2	intact	0	33.33	3	0.03	6	3	3	14.3	41	organ-confined	2c	1	1	2.05	0.0402041
189083	73	Prostate Carcinoma	Urine	male	interm risk	35	4.47	0	7	3	4	adenocarcinoma	19	intact	0	20	7.8	0.05	7	4	3	117.7	36	organ-confined	3a	1	1	4.82	0.127714
189085	63	Prostate Carcinoma	Urine	male	low risk	20	3.3	0	6	3	3	adenocarcinoma	9	intact	0	13.33	8.2	0.08	7	3	4	13	50	no information available	2c	1	1	3.5	0.165
189087	72	Prostate Carcinoma	Urine	male	interm risk	70	7.35	1	7	3	4	adenocarcinoma	20.6	intact	0	20	10.8	0.03	7	4	3	17.1	60	organ-confined	2c	1	0	6.51	0.105
189088	40	Prostate Carcinoma	Urine	male	low risk		4.65	0	6	3	3	adenocarcinoma	8		0	40	22.9	0.13	?			10.5		organ-confined	2c	1	1	4	NA
189089	57	Prostate Carcinoma	Urine	male	low risk	40	2.23	0	6	3	3	adenocarcinoma	13	intact	0	13.33			5	3	2	10	37	organ-confined	2c	1	0	2.319	0.05575
189093	72	Prostate Carcinoma	Urine	male	interm risk	100	8.06	0	7	3	4	adenocarcinoma	28	intact	0	26.67	8.8	0.09											0.0806
189094	67	Prostate Carcinoma	Urine	male	interm risk	40	13.9	0	7	3	4	adenocarcinoma			0	66.67	3.9	0.06											0.3475
189095	72	Prostate Carcinoma	Urine	male	low risk	29	4.61	0	6	3	3	adenocarcinoma	10.6	intact	0	40	13.7	0.03											0.158966
189096	66	Prostate Carcinoma	Urine	male	low risk	25	3.44		6	3	3	adenocarcinoma	18.7		0	10	6.2	0.03	7	3	4		38	organ-confined	2c	1	1		0.1376
189099	66	Prostate Carcinoma	Urine	male	interm risk	25	6.1	0	7	3	4	adenocarcinoma	20.1	intact	0	46.67	20	0.09	7	4	3	20.1	30	organ-confined	3a	1	0	5.31	0.244
189100	78	Prostate Carcinoma	Urine	male	interm risk	30	3.16	0	7	3	4	adenocarcinoma	12.2	intact	0	46.67	7.6	0.05	7	3	4			organ-confined	2c	1	1	1.14	0.105333
189101	74	Prostate Carcinoma	Urine	male	high risk	42	26.66	0	8	3	5	adenocarcinoma	10.3	intact	1	26.67	17	5.88											0.634762
189102	70	Prostate Carcinoma	Urine	male	low risk		4.24		6	3	3	adenocarcinoma	18.9		0	20	18.3	0.07											NA
189106	60	Prostate Carcinoma	Urine	male	interm risk	25	5.5	0	7	3	4	adenocarcinoma	7.4	intact	0	28.57	20	0.08											0.22
189111	75	Prostate Carcinoma	Urine	male	interm risk	63	11.34	0	6	3	3	adenocarcinoma	25.5		1	7.69	6.5	0.05											0.18
189112	71	Prostate Carcinoma	Urine	male	interm risk	60	8.64	0	7	4	3	adenocarcinoma	21.1	intact	1	33.33	22.4	0.06	9	4	5	19.3	52	organ-confined	2c	1	0	8.6	0.144
189113	59	Prostate Carcinoma	Urine	male	interm risk	55	4.28	0	7	3	4	adenocarcinoma	16.59	intact	0	20	7.7	0.06	7	4	3	16.5	36	organ-confined	3b	1	1	4.28	0.0778182
189114	67	Prostate Carcinoma	Urine	male	interm risk	21	4.29		7	3	4	adenocarcinoma	7.2	intact	1	20	8.7	0.06	7	4	3	7.67	38	organ-confined	2c	1	0	3.52	0.204286
189115	54	Prostate Carcinoma	Urine	male	low risk	40	4.06	0	6	3	3	adenocarcinoma	17.6	intact	0		5.2	0.05	6	3	3			organ-confined	2c	1	1		0.1015
189116	77	Prostate Carcinoma	Urine	male	low risk	30	8.7	0	6	3	3	adenocarcinoma	15	intact	0	26.67	11.8	0.06											0.29
189120	71	Prostate Carcinoma	Urine	male	low risk	40	9.37	0	6	3	3	adenocarcinoma	10		0	6.67	6.9	0.03	7	3	4	8.36	48	organ-confined	2c	1	1	6.1	0.23425
189121	53	Prostate Carcinoma	Urine	male	low risk	20	4.21	0	6	3	3	adenocarcinoma	17.81	intact	1	46.67	10.3	0.03	7	3	4		36	organ-confined	2c	1	1		0.2105
189122	66	Prostate Carcinoma	Urine	male	low risk	85	8.25	0	6	3	3	adenocarcinoma		intact	0	14.29	2.3	0.03											0.0970588
189123	56	Prostate Carcinoma	Urine	male	low risk	35	7.2	0	6	3	3	adenocarcinoma	7.2	intact	1	33.33	13.1	0.05	7	3	4		36	non-organ-confined	3a	1	1		0.205714
189125	57	Prostate Carcinoma	Urine	male	low risk	40	3.42	0	6	3	3	adenocarcinoma	14.04	intact	0	20	3.1	0.03	6	3	3	14.4		organ-confined	2c	1	1	3.42	0.0855
189126	51	Prostate Carcinoma	Urine	male	high risk	30	15.2	0	8	5	3	adenocarcinoma	12	intact	0	66.67	10.5	0.11	9	5	4	10.7	44	non-organ-confined	3b	1	1	18.78	0.506667
189127	51	Prostate Carcinoma	Urine	male	low risk	25	4	0	6	3	3	adenocarcinoma	14	intact	0	60			7	4	3	23.06	33	non-organ-confined	2c	1	1	3.86	0.16
189128	55	Prostate Carcinoma	Urine	male	low risk	35	2.98	1	6	3	3	adenocarcinoma	25.5	intact	1	13.33	19	0.07	5	3	2	21.7	34	organ-confined	2c	1	1	3.31	0.0851429
189129	63	Prostate Carcinoma	Urine	male	low risk	50	2.93	0	6	3	3	adenocarcinoma	15	intact	0	13.33	7.8	0.03	6	3	3	21.46	55	organ-confined	2c	1	1	2.47	0.0586
189131	66	Prostate Carcinoma	Urine	male	low risk	75	5.2	0	6	3	3	adenocarcinoma	19		0	10	10.4	0.03											0.0693333
189133	58	Prostate Carcinoma	Urine	male	low risk	50	3.15	0	6	3	3	adenocarcinoma	14.8	intact	0	21.43	9.7	0.03	6	3	3	14.7	47	organ-confined	2c	1	1	3.97	0.063
189134	66	Prostate Carcinoma	Urine	male	low risk	50	6.94		6	3	3	adenocarcinoma	12.8		1	33.33	6.4	0.05	7	3	4	8.2	46	non-organ-confined	3a	1	1	7.16	0.1388
189135	73	Prostate Carcinoma	Urine	male	interm risk	20	3.38	0	7	3	4	adenocarcinoma	9.1		1	13.33	9	0.03	7	4	3	10.23	29	non-organ-confined	3a	1	1	4.3	0.169
189136	44	Prostate Carcinoma	Urine	male	low risk	25	1.67	0	6	3	3	adenocarcinoma	10.2	intact	0	6.67	3.6	0.03	6	3	3	17.68	37	organ-confined	2a			1.81	0.0668
189138	68	Prostate Carcinoma	Urine	male	low risk	30	4.65		6	3	3	adenocarcinoma	20	intact	0	33.33	16.7	0.2											0.155
189139	45	Prostate Carcinoma	Urine	male	interm risk	22	4.45		7	3	4	adenocarcinoma	10		0	20	20	0.08										10.44	0.202273
189140	74	Prostate Carcinoma	Urine	male	low risk	35	4.99	0	6	3	3	adenocarcinoma	15.4	intact	0	20	11.7	0.03											0.142571
189141	75	Prostate Carcinoma	Urine	male	high risk	40	5.9	0	9	4	5	adenocarcinoma	20	intact	0	33.33	10.5	0.03											0.1475
189142	65	Prostate Carcinoma	Urine	male	low risk	25	2.52	0	6	3	3	adenocarcinoma	11.11	intact	0	13.33	13.8	0.05	7	3	4	19.77	35	organ-confined	2c	1	1	2.58	0.1008
189143	72	Prostate Carcinoma	Urine	male	high risk	40	18.09	1	8	3	5	adenocarcinoma	8.96	intact	0	26.67	9.6	0.05	9	4	5	9.18	53	non-organ-confined	3b	1	1	8.61	0.45225
189144	55	Prostate Carcinoma	Urine	male	interm risk	85	5.67	0	7	3	4	adenocarcinoma	34.39	intact	0	21.43	4	0.03	7	4	3	32.51		organ-confined	2c	1	1	4.46	0.0667059
189146	72	Prostate Carcinoma	Urine	male	interm risk	90	15.02		6	3	3	adenocarcinoma	20.37	intact	0	13.33	11.7	0.06											0.166889
189147	79	Prostate Carcinoma	Urine	male	interm risk	20	13.92		7	4	3	adenocarcinoma	31.54		1	33.33	11.7	0.03											0.696
189148	61	Prostate Carcinoma	Urine	male	low risk	60	4.61	0	6	3	3	adenocarcinoma	23.64	intact	0	40	2	0.03	7	3	4		72	organ-confined	2c	1	1	4.6	0.0768333
189149	67	Prostate Carcinoma	Urine	male	high risk	50	20.75	0	6	3	3	adenocarcinoma	10.46	extracapsular cancer	1	13.33	15.5	0.05	8	4	4	10	60	non-organ-confined	3b	1	1	20	0.415
189151	68	Prostate Carcinoma	Urine	male	low risk	40	3.05		6	3	3	adenocarcinoma	11.8		0	6.67	13.8	0.03											0.07625
189152	66	Prostate Carcinoma	Urine	male	low risk	45	9.28	1	6	3	3	adenocarcinoma	8	intact	1	20	21.1	0.16	7	3	4	8	47	organ-confined	2c	1	0	9.28	0.206222
189154	52	Prostate Carcinoma	Urine	male	low risk	45	4.38	0	6	3	3	adenocarcinoma	20.09	intact	1	6.67	10.9	0.03	7	3	4	20	54	organ-confined	2c	1	1	4.38	0.0973333
189155	72	Prostate Carcinoma	Urine	male	low risk	65	7.17	1	6	3	3	adenocarcinoma		intact	0	20	9.5	0.14											0.110308
189156	73	Prostate Carcinoma	Urine	male	interm risk	45	9.4	0	7	3	4	adenocarcinoma	9	intact	0	13.33	20.6	0.05											0.208889
189157	49	Prostate Carcinoma	Urine	male	low risk	30	2.82	1	6	3	3	adenocarcinoma	16.67		0	33.33	13.4	0.05	7	4	3	11.31		organ-confined	2c	1	1	3.27	0.094
189240	67	Prostate Carcinoma	Urine	male	interm risk	50	10.99		7	3	4	adenocarcinoma	28.57		0	26.67	6.9	0.11											0.2198
189248	65	Prostate Carcinoma	Urine	male	high risk	43	3.73	0	8	3	5	adenocarcinoma	10.99		0	53.33	5.8	0.03											0.0867442
189259	64	Prostate Carcinoma	Urine	male	low risk	33	3.92	1	6	3	3	adenocarcinoma	21.17	intact	0	53.33	21	0.09	7	3	4		35	organ-confined	2c	1	1	3.92	0.118788
189260	54	Prostate Carcinoma	Urine	male	interm risk	30	6.51		7	3	4	adenocarcinoma	15.36		1	33.33	9	0.03				15.36						6.51	0.217
189261	69	Prostate Carcinoma	Urine	male	interm risk	30	3.39	1	7	3	4	adenocarcinoma	12	intact	1	60	17.1	0.08	7	4	3	15.6	35	non-organ-confined	3a	1	1	3.59	0.113
189263	84	Prostate Carcinoma	Urine	male	high risk	50	23.64	1	7	3	4	adenocarcinoma	20.7		0	10	7.6	0.08											0.4728
189264	73	Prostate Carcinoma	Urine	male	high risk		9.66	0	9	5	4	adenocarcinoma	22.67		0	38.46	16.5	0.1											NA
189265	69	Prostate Carcinoma	Urine	male	interm risk	77	7.2	0	7	4	3	adenocarcinoma	13.67	intact	0	60	2	0.03	7	3	4	33.82	86	organ-confined	2c	1	0	6.21	0.0935065
189267	75	Prostate Carcinoma	Urine	male	low risk	49	9.54	0	6	3	3	adenocarcinoma	13.2	intact	1	26.67	5.7	0.03	7	3	4	16	80	organ-confined	2c	1	0	11	0.194694
189268	52	Prostate Carcinoma	Urine	male	interm risk	32	3.55	1	7	4	3	adenocarcinoma	11.55	intact	0	46.67	3.6	0.03	7	4	3	11.55	41	non-organ-confined	3a	1	1	3.55	0.110937
189269	61	Prostate Carcinoma	Urine	male	low risk	35	4.1	0	6	3	3	adenocarcinoma	30.75	intact	1	10	7.8	0.03	6	3	3				?				0.117143
189271	68	Prostate Carcinoma	Urine	male	low risk	80	6.33	0	6	3	3	adenocarcinoma	18.17		1	6.67	15	0.05	5	3	2	25.36	100	organ-confined	2c	1	1	5.6	0.079125
189272	75	Prostate Carcinoma	Urine	male	low risk	50	4.2		6	3	3	adenocarcinoma	20		0	13.33	8.4	0.03											0.084
189277	68	Prostate Carcinoma	Urine	male	low risk	50	7.4	1	6	3	3	adenocarcinoma		intact	0	33.33	6.7	0.03	7	3	4		56	organ-confined	2c	1	1	7.4	0.148
189278	69	Prostate Carcinoma	Urine	male	low risk	65	4.95	0	6	3	3	adenocarcinoma	29.9	intact	0	23.08	5.8	0.03	6	3	3	35.33	64	organ-confined	2c	1	1	3.86	0.0761538
189280	50	Prostate Carcinoma	Urine	male	low risk		4.79		6	3	3	adenocarcinoma	22		1	20	2.7	0.03	7	3	4	22	38	organ-confined	2c	1	1	4.79	NA
189282	67	Prostate Carcinoma	Urine	male	low risk	60	3.85	0	6	3	3	adenocarcinoma	20.52	intact	0	13.33	12.3	0.03	7	4	3	10	57	organ-confined	2c	1	1	3.8	0.0641667
189283	72	Prostate Carcinoma	Urine	male	high risk	70	21.33	0	6	3	3	adenocarcinoma	9.33	intact	1	6.67	13.9	0.05	7	4	3		59	non-organ-confined	3a	1	1	22	0.304714
189285	60	Prostate Carcinoma	Urine	male	low risk	65	4.46	0	6	3	3	adenocarcinoma	28.9	intact	1	6.67	1.8	0.03	5	3	2		75	organ-confined	2c	1	1	4.46	0.0686154
189292	58	Prostate Carcinoma	Urine	male	low risk	19	1.97	0	6	3	3	adenocarcinoma	7.11	intact	0	6.67	3.7	0.03	7	3	4	9.2	33	organ-confined	2c	1	1	1.74	0.103684
189293	69	Prostate Carcinoma	Urine	male	interm risk	50	13.27	1	6	3	3	adenocarcinoma	14.39	intact	1	13.33	11.3	0.03											0.2654
189294	53	Prostate Carcinoma	Urine	male	interm risk	30	10.5	0	6	3	3	adenocarcinoma	13	intact	0	40	7.9	0.03	7	3	4	13	30	organ-confined	2c	1	1	10.48	0.35
189295	63	Prostate Carcinoma	Urine	male	low risk	71	4.1	0	6	3	3	adenocarcinoma			0	6.67													0.0577465
189296	71	Prostate Carcinoma	Urine	male	high risk	65	11.44	1	8	4	4	adenocarcinoma	21.2		0	6.67			7	4	3	15.8	70	organ-confined	2c	1	0	11.09	0.176
189297	66	Prostate Carcinoma	Urine	male	high risk	80	19.4	1	9	4	5	adenocarcinoma		extracapsular cancer	0	53.33													0.2425
189298	68	Prostate Carcinoma	Urine	male	low risk		5.7		6	3	3	adenocarcinoma	16.3		0		5	0.03	5	2	3		50	organ-confined	2c	1	0		NA
189299	60	Prostate Carcinoma	Urine	male	low risk	20	2.16	0	6	3	3	adenocarcinoma	9.47	intact	0	13.33	11.2	0.07	7	4	3	8.7	18	organ-confined	2c	1	1	3.21	0.108
189300	64	Prostate Carcinoma	Urine	male	low risk	28	3.8	1	6	3	3	adenocarcinoma	14.5	intact	0		6.8	0.72	7	3	4			non-organ-confined	2c	1	0		0.135714
189304	72	Prostate Carcinoma	Urine	male	interm risk		8.22		7	3	4	adenocarcinoma	7.18		0	85.71	12.1	0.05											NA
189305	62	Prostate Carcinoma	Urine	male	low risk	32	5.57	0	6	3	3	adenocarcinoma	30.3		0	18.75			7	3	4	21.7	30	organ-confined	2c	1	1	6.27	0.174063
189306	60	Prostate Carcinoma	Urine	male	low risk	25	2.51		6	3	3	adenocarcinoma	14.7	intact	0	13.33	2.4		5	3	2	17.7	30	organ-confined	2a	1	1	2.32	0.1004
189308	63	Prostate Carcinoma	Urine	male	low risk	65	8.24		6	3	3	adenocarcinoma	16.8		0	28.57			7	3	4	16.8	43	non-organ-confined	2c	1	0	8.14	0.126769
189309	70	Prostate Carcinoma	Urine	male	low risk	40	5.55		6	3	3	adenocarcinoma	28.5		0	13.33			7	3	4	28.5		organ-confined	2c	1	1	5.55	0.13875
189311	66	Prostate Carcinoma	Urine	male	low risk	20	4.2	0	6	3	3	adenocarcinoma	8		0		5.6	0.1											0.21
189312	61	Prostate Carcinoma	Urine	male	low risk	40	2.71	0	6	3	3	adenocarcinoma	17.5		0	33.33	16	0.05	6	3	3		40	organ-confined	2c	1	1		0.06775
189313	54	Prostate Carcinoma	Urine	male	interm risk	46	5.91		7	3	4	adenocarcinoma	12		1	70	1.5	0.03	7	3	4	12.2	46	organ-confined	2c	1	0	4.92	0.128478
189314	74	Prostate Carcinoma	Urine	male	high risk	100	34.74	1	9	4	5	adenocarcinoma			0	66.67	8.3	0.08											0.3474
189350	67	Prostate Carcinoma	Urine	male	interm risk		12.52	0	6	3	3	adenocarcinoma		intact	1	13.33			7	3	4	13.62		non-organ-confined	2c	1	0	10.6	NA
189351	66	Prostate Carcinoma	Urine	male	low risk	35	3.13		6	3	3	adenocarcinoma	12.5	intact	0	16.67			6	3	3	12.5		organ-confined	2b	1	1	3.13	0.0894286
189352	70	Prostate Carcinoma	Urine	male	interm risk	27	3.63	0	7	3	4	adenocarcinoma	17.7	intact	0	6.67	4.2	0.06	7	3	4	31.3	39	organ-confined	2c	1	1	1.57	0.134444
189353	72	Prostate Carcinoma	Urine	male	high risk	50	9.52	0	9	4	5	adenocarcinoma	8.2		1	20	16.6	0.12	9	5	4	8.2	56	organ-confined	3a	1	0	9.52	0.1904
189354	62	Prostate Carcinoma	Urine	male	low risk	25	5.5	0	6	3	3	adenocarcinoma	22	intact	0	13.33	6	0.37	6	3	3	27.3	23	organ-confined	2c	1	1	4.83	0.22
189355	50	Prostate Carcinoma	Urine	male	interm risk		6.4	0	7	3	4	adenocarcinoma	6.3	intact	1	26.67	4.9	0.03											NA
189356	59	Prostate Carcinoma	Urine	male	low risk	28	3.21	0	6	3	3	adenocarcinoma	8.1	intact	1	6.67	7.6	0.03	7	3	4	8.1	30	organ-confined	2c	1	1	3.21	0.114643
189358	65	Prostate Carcinoma	Urine	male	low risk	35	3.27	0	6	3	3	adenocarcinoma	19.3	intact	0	26.67	2.3	0.03											0.0934286
189359	59	Prostate Carcinoma	Urine	male	low risk	35	5.36		6	3	3	adenocarcinoma	12.7	intact	1	6.67	5.7	0.03	7	3	4	12.72	45	organ-confined	2c	1	1	5.66	0.153143
189360	70	Prostate Carcinoma	Urine	male	low risk	30	3.18	0	6	3	3	adenocarcinoma	11.2	intact	1	6.67	5.3	0.03	5	3	2	11.2	41	organ-confined	2a	1	1	3.18	0.106
189361	54	Prostate Carcinoma	Urine	male	low risk	30	4.64	1	6	3	3	adenocarcinoma	15.1		0	13.33	3.5	0.03	6	3	3	9.9	25	organ-confined	2c	1	1	7.79	0.154667
189363	68	Prostate Carcinoma	Urine	male	low risk	54	5.42	0	6	3	3	adenocarcinoma	19.4	intact	1	13.33	9	0.05											0.10037
189364	66	Prostate Carcinoma	Urine	male	low risk	69	6.78	0	6	3	3	adenocarcinoma	15		0	20	7.6	0.03	6	3	3	22.05	59	non-organ-confined	2c	1		5.07	0.0982609
189365	63	Prostate Carcinoma	Urine	male	low risk	59	5.29	0	6	3	3	adenocarcinoma	24		0	6.67	4	0.03											0.089661
189366	65	Prostate Carcinoma	Urine	male	low risk	29	2.61		6	3	3	adenocarcinoma	14.6	intact	0	6.67	3	0.03	6	3	3	13.3	28	organ-confined	2c	1	1	2.93	0.09
189367	67	Prostate Carcinoma	Urine	male	low risk	30	6.47		6	3	3	adenocarcinoma	12.67	intact	1	13.33	11.6	0.03											0.215667
189368	51	Prostate Carcinoma	Urine	male	low risk	30	3.72	0	6	3	3	adenocarcinoma	8.3	intact	0	6.67	10.8	0.03	7	3	4	9.4	25	organ-confined	2c	1	1	4.15	0.124
189369	65	Prostate Carcinoma	Urine	male	interm risk	30	15		6	3	3	adenocarcinoma	5		0	30.77	2.6	0.03											0.5
189370	61	Prostate Carcinoma	Urine	male	interm risk	45	3.37	0	7	3	4	adenocarcinoma	15.4		0	20	6.2	0.03											0.0748889
189371	67	Prostate Carcinoma	Urine	male	high risk	65	10.7		8	4	4	adenocarcinoma		intact	1	66.67	18.5												0.164615
189372	67	Prostate Carcinoma	Urine	male	low risk	35	8.19	0	6	3	3	adenocarcinoma	18.6		0	26.67	15.8												0.234
189373	61	Prostate Carcinoma	Urine	male	low risk	50	4.24		6	3	3	adenocarcinoma	20.28	intact	1	13.33	10.6	0.03	7	3	4	26.45		organ-confined	2c	1	1	3.63	0.0848
189374	82	Prostate Carcinoma	Urine	male	high risk	55	19.18	0	8	3	5	Adenocarcinoma	32.2		0	94.12	2.1	0.03											0.348727
189375	70	Prostate Carcinoma	Urine	male	low risk	45	3.19	0	6	3	3	adenocarcinoma	12	intact	1	20	11.5	0.03	5	3	2	12	43	organ-confined	2c	1	1	3.19	0.0708889
189392	68	Prostate Carcinoma	Urine	male	low risk		5.24		6	3	3	adenocarcinoma	10.5	intact	0	20	4.3	0.03											NA
189393	52	Prostate Carcinoma	Urine	male	high risk	25	2.85		8	3	5	adenocarcinoma	11.58	intact	0	20	11.8	0.03											0.114
189394	71	Prostate Carcinoma	Urine	male	interm risk	35	4.09		7	3	4	adenocarcinoma	21.03	intact	0	14.29	5.5	0.35	7	3	4	21.03	48	non-organ-confined	2c	1	0	4.09	0.116857
189395		Prostate Carcinoma	Urine	male	interm risk	60	11.05	0	6	3	3		23.8	intact	0		3.7	0.03	6	3	3	27.84	84					23.85	0.184167
189396	51	Prostate Carcinoma	Urine	male	low risk	36	3.1	0	6	3	3	adenocarcinoma	15.8	intact	0	13.33	10.6	0.06	7	3	4	15.24	40	organ-confined	2c	1	0	3.28	0.0861111
189397	63	Prostate Carcinoma	Urine	male	low risk	30	4.62		6	3	3	adenocarcinoma	18.4	intact	0	16.67	2.8	0.03	7	3	4	18.4	38	organ-confined	2c	1	1	4.62	0.154
189398	67	Prostate Carcinoma	Urine	male	interm risk	23	2.83		7	3	4	adenocarcinoma	8	intact	0	20	15		7	3	4	7.5	35	organ-confined	2c	1	0	3.6	0.123043
189399	52	Prostate Carcinoma	Urine	male	interm risk	35	3.73	0	7	3	4	adenocarcinoma	14.7	intact	0	8.33	7.3	0.05	7	3	4	14.7	35	organ-confined	2c	1	0	3.73	0.106571
189408	72	Prostate Carcinoma	Urine	male	low risk	91	6.05		6	3	3	adenocarcinoma	23		0	33.33	22.5	0.1											0.0664835
189411	62	Prostate Carcinoma	Urine	male	low risk	30	4.46	0	6	3	3	adenocarcinoma	24	intact	0	13.33	9.5	0.05	5	3	2	19	54	organ-confined	2c	1	1	4.41	0.148667
189415	48	Prostate Carcinoma	Urine	male	low risk	30	2.14	1	6	3	3	adenocarcinoma	13.6	intact	0	8.33	2.1	0.03	7	3	4	13.6	30	organ-confined	2c	1	1	2.11	0.0713333
189417	77	Prostate Carcinoma	Urine	male	low risk	65	9.33	0	6	3	3	adenocarcinoma	9.3	intact	1	13.33	2.2	0.06											0.143538
189418	75	Prostate Carcinoma	Urine	male	low risk	52	7.57		6	3	3	adenocarcinoma	22.85	intact	1	13.33	3.9	0.03											0.145577
189419	62	Prostate Carcinoma	Urine	male	interm risk	57	12.39		6	3	3	adenocarcinoma	28	intact	0	26.67			7	3	4	28	55	organ-confined	3a	1	0	12.39	0.217368
189449	59	Prostate Carcinoma	Urine	male	low risk	45	5.85	0	6	3	3	adenocarcinoma	23		0	20	6.4	0.82	7	3	4	23	45	organ-confined	3a	1	1	5.85	0.13
189450	51	Prostate Carcinoma	Urine	male	low risk	30	4.27	0	6	3	3	adenocarcinoma	17.33		0	10	6.6	0.03	6	3	3	17.33		organ-confined	2a	1	1	4.27	0.142333
