# Supplementary material for: Mass Spectrometry-Based Biomarkers to Detect Prostate Cancer: A Multicentric Study Based on Non-Invasive Urine Collection without Prior Digital Rectal Examination
Source: Cancers (Basel). 2023 Feb 11;15(4):1166. doi: 10.3390/cancers15041166 (PMC9954607; doi:10.3390/cancers15041166)
Supplement: Supplementary file 1 [file cancers-15-01166-s001.zip › Supplementary Table S3.xlsx]

## Sheet: Statistics-Case control
Peptide ID	unaj.wilcox-p-value	AUC	BH
e00373	6.449446e-12	0.6819221	3.959960e-09
e00874	1.603927e-10	0.6693593	4.924056e-08
e00909	3.049036e-10	0.6665887	6.240360e-08
e01149	1.266568e-09	0.6607965	1.944183e-07
e04664	9.211561e-09	0.6521385	1.131180e-06
e05288	3.541712e-07	0.6348571	3.106587e-05
e04028	3.411405e-07	0.6348052	3.106587e-05
e12066	4.766908e-07	0.6332554	3.410315e-05
e04826	4.998833e-07	0.6331169	3.410315e-05
e06001	1.833588e-06	0.6263203	9.878243e-05
e13746	1.881242e-06	0.6261905	9.878243e-05
e05231	1.930601e-06	0.6260779	9.878243e-05
e06146	2.427363e-06	0.6248485	1.146462e-04
e20065	2.857804e-06	0.6239654	1.200016e-04
e04969	2.931634e-06	0.6238268	1.200016e-04
e00259	3.129247e-06	0.6234719	1.200848e-04
e00663	3.960196e-06	0.6221818	1.341341e-04
e00465	4.151986e-06	0.6219221	1.341341e-04
e06355	4.069534e-06	0.6218788	1.341341e-04
e00124	4.369189e-06	0.6216277	1.341341e-04
e00531	4.630629e-06	0.6212641	1.353908e-04
e20087	5.025050e-06	0.6208658	1.402446e-04
e12488	5.356062e-06	0.6205108	1.429836e-04
e10110	6.429315e-06	0.6194892	1.644833e-04
e00340	6.795790e-06	0.6191775	1.669046e-04
e13816	7.193558e-06	0.6188398	1.698786e-04
e02940	8.055748e-06	0.6182165	1.831937e-04
e05563	8.416671e-06	0.6178615	1.845656e-04
e06943	9.015346e-06	0.6175411	1.890627e-04
e05453	9.237593e-06	0.6174372	1.890627e-04
e10403	1.063329e-05	0.6166234	2.056346e-04
e05163	1.071711e-05	0.6165195	2.056346e-04
e04335	1.210641e-05	0.6158615	2.217797e-04
e12310	1.228096e-05	0.6155325	2.217797e-04
e12015	1.483740e-05	0.6147013	2.602903e-04
e03284	1.737523e-05	0.6134632	2.963442e-04
e02180	2.279010e-05	0.6121039	3.781925e-04
e00579	2.577855e-05	0.6114286	4.146643e-04
e01661	2.756981e-05	0.6110390	4.146643e-04
e04813	2.768931e-05	0.6110130	4.146643e-04
e14645	2.764467e-05	0.6109784	4.146643e-04
e02293	2.899405e-05	0.6107359	4.238654e-04
e04686	3.298760e-05	0.6099567	4.676164e-04
e05691	3.350997e-05	0.6098615	4.676164e-04
e00966	3.592236e-05	0.6094372	4.901406e-04
e04152	3.923595e-05	0.6089004	5.237146e-04
e10852	4.117334e-05	0.6086061	5.263858e-04
e05806	4.189640e-05	0.6084589	5.263858e-04
e13763	4.200799e-05	0.6083463	5.263858e-04
e05957	6.185163e-05	0.6060087	7.595380e-04
e06378	6.509192e-05	0.6056970	7.836556e-04
e04196	7.086997e-05	0.6052294	8.368108e-04
e01132	7.326037e-05	0.6050216	8.487144e-04
e07441	7.681495e-05	0.6046926	8.734144e-04
e07169	7.982058e-05	0.6044675	8.910880e-04
e02598	1.350662e-04	0.6010909	1.452537e-03
e11816	1.349842e-04	0.6010649	1.452537e-03
e02066	1.372103e-04	0.6009870	1.452537e-03
e03492	1.396011e-04	0.6008745	1.452798e-03
e01673	1.497343e-04	0.6004156	1.532281e-03
e06841	1.725127e-04	0.5994805	1.713434e-03
e00336	1.730178e-04	0.5994372	1.713434e-03
e07368	1.793962e-04	0.5992208	1.748401e-03
e09697	1.841263e-04	0.5990476	1.766462e-03
e11193	1.980078e-04	0.5985628	1.842072e-03
e11134	1.977058e-04	0.5985281	1.842072e-03
e06708	2.095969e-04	0.5981818	1.920784e-03
e08311	2.209427e-04	0.5978268	1.994982e-03
e03341	2.256133e-04	0.5976450	2.002313e-03
e06658	2.282768e-04	0.5975152	2.002313e-03
e01645	2.419150e-04	0.5972121	2.092053e-03
e06314	2.460500e-04	0.5969784	2.098259e-03
e01532	2.721473e-04	0.5964156	2.289020e-03
e03347	2.870002e-04	0.5960519	2.381326e-03
e10876	3.574411e-04	0.5945368	2.926251e-03
e06150	3.693709e-04	0.5942511	2.984128e-03
e07254	4.284523e-04	0.5932727	3.416490e-03
e06349	4.733657e-04	0.5925714	3.726238e-03
e05695	4.822999e-04	0.5924416	3.748508e-03
e03421	4.972645e-04	0.5922251	3.816505e-03
e04003	5.531090e-04	0.5914545	4.192703e-03
e04715	5.769603e-04	0.5911602	4.320166e-03
e04531	6.872747e-04	0.5899048	5.059728e-03
e04288	6.922104e-04	0.5898528	5.059728e-03
e04810	7.686293e-04	0.5890736	5.552216e-03
e05459	8.091538e-04	0.5887100	5.776982e-03
e00133	8.649474e-04	0.5881558	6.104341e-03
e07309	8.947102e-04	0.5879740	6.178437e-03
e09639	8.955715e-04	0.5879654	6.178437e-03
e08442	9.383159e-04	0.5875844	6.401400e-03
e00317	1.020869e-03	0.5869524	6.888058e-03
e18206	1.073987e-03	0.5866061	7.167694e-03
e08589	1.163044e-03	0.5859394	7.678589e-03
e03599	1.177804e-03	0.5858874	7.693315e-03
e05438	1.251346e-03	0.5854632	8.036921e-03
e01785	1.256587e-03	0.5854199	8.036921e-03
e18872	1.269735e-03	0.5852641	8.037293e-03
e10981	1.323038e-03	0.5850390	8.205509e-03
e17283	1.314780e-03	0.5850390	8.205509e-03
e01919	1.357856e-03	0.5848225	8.282854e-03
e06868	1.362489e-03	0.5847965	8.282854e-03
e10141	1.580147e-03	0.5836797	9.511864e-03
e05915	1.617764e-03	0.5834978	9.643758e-03
e02335	1.680531e-03	0.5832035	9.921599e-03
e11584	1.811539e-03	0.5825887	1.054431e-02
e01572	1.836956e-03	0.5825108	1.054431e-02
e06313	1.851259e-03	0.5824502	1.054431e-02
e17505	1.861980e-03	0.5823896	1.054431e-02
e05090	1.871873e-03	0.5823636	1.054431e-02
e06866	1.907227e-03	0.5821905	1.059632e-02
e16383	1.915621e-03	0.5821645	1.059632e-02
e11576	1.939234e-03	0.5820779	1.063116e-02
e06316	1.984066e-03	0.5819048	1.078068e-02
e02683	2.064837e-03	0.5815931	1.112114e-02
e01539	2.117330e-03	0.5813853	1.130470e-02
e15638	2.149661e-03	0.5812381	1.137838e-02
e04244	2.389971e-03	0.5804329	1.251442e-02
e10000	2.405051e-03	0.5803810	1.251442e-02
e21380	2.595334e-03	0.5797576	1.331917e-02
e19210	2.648766e-03	0.5796017	1.331917e-02
e19745	2.656530e-03	0.5795844	1.331917e-02
e06697	2.627933e-03	0.5795671	1.331917e-02
e00421	2.668173e-03	0.5795498	1.331917e-02
e11495	*4.857302e-03	0.5742462	*1.395249e-02
e03793	2.839264e-03	0.5790476	1.405894e-02
e02693	2.912948e-03	0.5788398	1.430840e-02
e17925	3.006128e-03	0.5784935	1.464891e-02
e08182	3.042044e-03	0.5784329	1.470721e-02
e00923	3.107166e-03	0.5783030	1.490468e-02
e06859	3.191532e-03	0.5780779	1.519070e-02
e06183	3.232282e-03	0.5779913	1.526631e-02
e06456	3.381611e-03	0.5776104	1.584969e-02
e14122	3.450457e-03	0.5774545	1.594303e-02
e06998	3.453457e-03	0.5773939	1.594303e-02
e06481	3.507911e-03	0.5773160	1.607356e-02
e01649	3.631753e-03	0.5770130	1.651775e-02
e05790	3.724940e-03	0.5767965	1.681701e-02
e05236	3.886887e-03	0.5764675	1.742006e-02
e17585	*4.753223e-03	0.5778323	*1.754224e-02
e01888	4.178890e-03	0.5758615	1.859303e-02
e04769	*4.323188e-03	0.5745411	*1.899291e-02
e10452	4.627385e-03	0.5749957	2.044039e-02
e07605	4.932819e-03	0.5744589	2.163394e-02
e03079	4.972887e-03	0.5743550	2.165498e-02
e10189	5.145990e-03	0.5740606	2.225097e-02
e11013	*1.169578e-03	0.5735238	*2.301669e-02
e09891	5.508638e-03	0.5735065	2.365247e-02
e03897	5.721009e-03	0.5731861	2.439375e-02
e03920	6.113738e-03	0.5725887	2.588243e-02
e05755	6.154455e-03	0.5724589	2.588243e-02
e18695	6.287986e-03	0.5723636	2.626410e-02
e02249	6.601441e-03	0.5719307	2.738706e-02
e15237	6.768303e-03	0.5717229	2.770492e-02
e03016	6.756809e-03	0.5716797	2.770492e-02
e05354	6.950442e-03	0.5714892	2.823428e-02
e05698	6.989594e-03	0.5714372	2.823428e-02
e11771	7.039777e-03	0.5713766	2.825113e-02
e10395	8.249942e-03	0.5699654	3.289263e-02
e05905	8.726456e-03	0.5694286	3.456803e-02
e01778	8.807204e-03	0.5693680	3.466425e-02
e06307	8.922356e-03	0.5692554	3.489380e-02
e05677	9.107535e-03	0.5690736	3.539257e-02
e14015	9.309045e-03	0.5688745	3.594814e-02
e07093	9.368986e-03	0.5688139	3.595348e-02
e10032	1.016791e-02	0.5680693	3.877700e-02
e06015	1.030305e-02	0.5679481	3.904983e-02
e05922	1.049884e-02	0.5677749	3.934669e-02
e04800	1.050954e-02	0.5677403	3.934669e-02
e01758	1.077181e-02	0.5675325	4.005344e-02
e19885	1.082878e-02	0.5674892	4.005344e-02
e10277	1.100299e-02	0.5673420	4.045410e-02
e05209	1.128311e-02	0.5671082	4.114779e-02
e14211	1.132569e-02	0.5670303	4.114779e-02
e17832	1.150498e-02	0.5669264	4.155328e-02
e09542	1.168326e-02	0.5667792	4.175515e-02
e17095	1.169688e-02	0.5667706	4.175515e-02
e06794	1.243885e-02	0.5661558	4.414713e-02
e07573	*2.726579e-03	0.5660476	*4.281687e-02
e13200	*4.717317e-4	0.5656883	*4.615332e-02
e08360	1.391071e-02	0.5651429	4.908723e-02
e07622	1.424268e-02	0.5649177	4.997145e-02
e05259	1.458351e-02	0.5646926	5.087655e-02
e02286	1.471051e-02	0.5645887	5.102969e-02
e06426	1.503187e-02	0.5643983	5.185151e-02
e04275	1.520241e-02	0.5642944	5.214680e-02
e08916	1.553442e-02	0.5640866	5.298962e-02
e00214	1.680633e-02	0.5633247	5.696513e-02
e12271	1.688543e-02	0.5632468	5.696513e-02
e19279	1.775595e-02	0.5627879	5.896542e-02
e16220	1.776645e-02	0.5627792	5.896542e-02
e03025	1.776378e-02	0.5627706	5.896542e-02
e17028	1.816543e-02	0.5625628	5.983048e-02
e15360	1.830072e-02	0.5624762	5.983048e-02
e06546	1.835859e-02	0.5624589	5.983048e-02
e04569	1.841687e-02	0.5624242	5.983048e-02
e10096	1.865170e-02	0.5623030	6.027443e-02
e04847	1.882110e-02	0.5622165	6.035467e-02
e06024	1.897029e-02	0.5621385	6.035467e-02
e00761	1.897142e-02	0.5621299	6.035467e-02
e03322	1.949239e-02	0.5618701	6.169242e-02
e03798	2.050282e-02	0.5613680	6.455761e-02
e12556	2.095378e-02	0.5611429	6.564093e-02
e09521	2.185429e-02	0.5607273	6.811440e-02
e19635	2.219943e-02	0.5605714	6.884064e-02
e12171	2.346228e-02	0.5600000	7.239114e-02
e08776	2.358570e-02	0.5599221	7.240810e-02
e09449	2.399620e-02	0.5597489	7.330182e-02
e10025	2.447015e-02	0.5595844	7.369806e-02
e17212	2.467861e-02	0.5594978	7.369806e-02
e09911	2.488355e-02	0.5594113	7.369806e-02
e03939	2.491520e-02	0.5593766	7.369806e-02
e09766	2.495590e-02	0.5593766	7.369806e-02
e19540	2.501513e-02	0.5593593	7.369806e-02
e06571	2.504519e-02	0.5593420	7.369806e-02
e13779	2.520618e-02	0.5592814	7.369806e-02
e20865	2.519087e-02	0.5592641	7.369806e-02
e04900	2.604686e-02	0.5589437	7.579513e-02
e15125	2.625000e-02	0.5588571	7.602593e-02
e20010	2.664028e-02	0.5587100	7.679406e-02
e09142	2.783943e-02	0.5582251	7.987575e-02
e08534	2.848802e-02	0.5580173	8.135648e-02
e05743	2.871414e-02	0.5579307	8.162260e-02
e14417	2.986663e-02	0.5575238	8.441102e-02
e19257	3.010751e-02	0.5574372	8.441102e-02
e15320	3.007323e-02	0.5574286	8.441102e-02
e20622	3.127452e-02	0.5570390	8.728434e-02
e08939	3.250214e-02	0.5566320	9.030006e-02
e06186	3.295575e-02	0.5564848	9.114789e-02
e05448	3.330321e-02	0.5563550	9.169584e-02
e17021	3.407208e-02	0.5561299	9.297893e-02
e13566	3.399680e-02	0.5561126	9.297893e-02
e10953	3.524902e-02	0.5557662	9.576503e-02
e08702	3.556118e-02	0.5556710	9.618750e-02
e10504	3.629234e-02	0.5554459	9.773464e-02
e10525	3.667298e-02	0.5553333	9.819598e-02
e04321	3.678351e-02	0.5553074	9.819598e-02
e05292	3.782501e-02	0.5549957	1.005392e-01
e17446	3.834347e-02	0.5548571	1.014780e-01
e01907	3.885129e-02	0.5547100	1.023807e-01
e05604	3.943640e-02	0.5545195	1.034784e-01
e13065	3.981806e-02	0.5544242	1.040353e-01
e12366	4.011540e-02	0.5543636	1.043680e-01
e15593	4.160709e-02	0.5539394	1.077922e-01
e11002	4.189413e-02	0.5538874	1.080798e-01
e04517	4.232705e-02	0.5537749	1.087398e-01
e04769	4.323188e-02	0.5535411	1.099291e-01
e19107	4.315120e-02	0.5535325	1.099291e-01
e07260	4.332711e-02	0.5534892	1.099291e-01
e18146	4.360498e-02	0.5534459	1.101788e-01
e02160	4.509062e-02	0.5530736	1.134658e-01
e11073	4.561874e-02	0.5529437	1.135971e-01
e08305	4.565414e-02	0.5529351	1.135971e-01
e05423	4.569784e-02	0.5528918	1.135971e-01
e14735	4.833814e-02	0.5522944	1.192215e-01
e05961	4.834878e-02	0.5522857	1.192215e-01
e15467	4.944380e-02	0.5520346	1.214340e-01
e01338	5.081244e-02	0.5517229	1.242982e-01
e13825	5.305130e-02	0.5512381	1.292599e-01
e05369	5.394171e-02	0.5510476	1.309099e-01
e06912	5.512210e-02	0.5507965	1.332479e-01
e05830	5.642625e-02	0.5505281	1.358656e-01
e05387	5.817218e-02	0.5501732	1.395223e-01
e01666	6.009466e-02	0.5497835	1.435725e-01
e18864	6.078579e-02	0.5496623	1.446608e-01
e05074	6.215531e-02	0.5494026	1.473489e-01
e11369	6.400549e-02	0.5490563	1.511514e-01
e03890	6.438667e-02	0.5489870	1.514690e-01
e13616	6.570416e-02	0.5487446	1.539785e-01
e17922	6.624793e-02	0.5486494	1.546625e-01
e06733	6.959916e-02	0.5480606	1.618708e-01
e12156	7.037438e-02	0.5479221	1.630561e-01
e11559	7.226174e-02	0.5476017	1.667996e-01
e05682	7.323935e-02	0.5474459	1.677946e-01
e06004	7.316498e-02	0.5474459	1.677946e-01
e15129	7.398173e-02	0.5473247	1.688654e-01
e04199	7.502379e-02	0.5471515	1.706096e-01
e04419	7.547509e-02	0.5470823	1.707348e-01
e03276	7.563494e-02	0.5470390	1.707348e-01
e16177	7.655517e-02	0.5469091	1.721790e-01
e13707	7.864480e-02	0.5465801	1.761346e-01
e14190	7.888765e-02	0.5465368	1.761346e-01
e02095	8.062655e-02	0.5462684	1.793649e-01
e17352	8.169244e-02	0.5461126	1.810800e-01
e16388	8.249439e-02	0.5459913	1.821998e-01
e06650	8.320265e-02	0.5458701	1.824041e-01
e03011	8.329498e-02	0.5458528	1.824041e-01
e00559	8.350297e-02	0.5458355	1.824041e-01
e02711	8.377519e-02	0.5458009	1.824041e-01
e17348	8.437787e-02	0.5457056	1.830672e-01
e12605	8.518437e-02	0.5455758	1.841662e-01
e06288	8.613877e-02	0.5454545	1.855762e-01
e06256	8.795270e-02	0.5451948	1.888215e-01
e14713	8.867477e-02	0.5450909	1.897084e-01
e06220	9.166492e-02	0.5446753	1.948509e-01
e02052	9.171323e-02	0.5446580	1.948509e-01
e06285	9.210551e-02	0.5446147	1.950096e-01
e17983	9.369601e-02	0.5443983	1.976954e-01
e05551	9.419776e-02	0.5443290	1.980734e-01
e16419	9.471991e-02	0.5442597	1.984916e-01
e05200	9.513674e-02	0.5441818	1.986869e-01
e06590	9.660395e-02	0.5440087	2.010672e-01
e07944	9.839667e-02	0.5437749	2.034785e-01
e12851	9.859529e-02	0.5437489	2.034785e-01
e02105	9.875667e-02	0.5437056	2.034785e-01
e05114	9.953382e-02	0.5436277	2.043939e-01
e05119	1.012748e-01	0.5434026	2.072757e-01
e07226	1.035806e-01	0.5430649	2.112906e-01
e07237	1.044706e-01	0.5429957	2.124004e-01
e07676	1.052362e-01	0.5429091	2.131158e-01
e11668	1.055166e-01	0.5428745	2.131158e-01
e11938	1.063407e-01	0.5427706	2.140761e-01
e17430	1.091479e-01	0.5424329	2.186593e-01
e11972	1.095175e-01	0.5423896	2.186593e-01
e14324	1.096858e-01	0.5423463	2.186593e-01
e18392	1.109604e-01	0.5422165	2.204844e-01
e00644	1.122244e-01	0.5420693	2.222768e-01
e19464	1.146774e-01	0.5417835	2.264049e-01
e11013	1.169578e-01	0.5415238	2.301669e-01
e03638	1.178167e-01	0.5414026	2.311165e-01
e08539	1.204316e-01	0.5411342	2.354937e-01
e16785	1.219229e-01	0.5409697	2.376530e-01
e11902	1.228734e-01	0.5408658	2.383014e-01
e18092	1.230318e-01	0.5408485	2.383014e-01
e04053	1.236633e-01	0.5407792	2.387714e-01
e04919	1.252227e-01	0.5405801	2.410243e-01
e14152	1.261094e-01	0.5405022	2.417743e-01
e09059	1.263999e-01	0.5404848	2.417743e-01
e08100	1.281977e-01	0.5402944	2.444515e-01
e07275	1.290202e-01	0.5402078	2.452582e-01
e02933	1.295118e-01	0.5401558	2.454329e-01
e10863	1.333617e-01	0.5397576	2.519511e-01
e18041	1.339546e-01	0.5396970	2.522949e-01
e12829	1.352322e-01	0.5395671	2.539222e-01
e13253	1.362510e-01	0.5394632	2.543649e-01
e06839	1.362965e-01	0.5394459	2.543649e-01
e03055	1.374093e-01	0.5393160	2.556645e-01
e11122	1.381627e-01	0.5392727	2.562898e-01
e10657	1.396278e-01	0.5391255	2.582274e-01
e09435	1.406584e-01	0.5390216	2.593521e-01
e04102	1.411921e-01	0.5389697	2.595568e-01
e13850	1.422128e-01	0.5388571	2.606527e-01
e02615	1.433716e-01	0.5387532	2.618367e-01
e13033	1.437117e-01	0.5387273	2.618367e-01
e04979	1.444399e-01	0.5386580	2.623850e-01
e11777	1.473781e-01	0.5383723	2.669326e-01
e07098	1.494510e-01	0.5381818	2.698910e-01
e00902	1.534355e-01	0.5378095	2.762738e-01
e11452	1.550678e-01	0.5376623	2.783965e-01
e10502	1.558286e-01	0.5375931	2.789469e-01
e03546	1.586074e-01	0.5373420	2.830957e-01
e18881	1.593524e-01	0.5372727	2.836011e-01
e06196	1.600579e-01	0.5372121	2.840334e-01
e12235	1.609458e-01	0.5371255	2.847859e-01
e00307	1.618995e-01	0.5370303	2.856502e-01
e15778	1.664646e-01	0.5366494	2.925776e-01
e01923	1.667788e-01	0.5366234	2.925776e-01
e12206	1.728124e-01	0.5361039	3.022986e-01
e05899	1.735515e-01	0.5360433	3.027291e-01
e13792	1.759918e-01	0.5358442	3.061160e-01
e15411	1.787223e-01	0.5356190	3.099872e-01
e01399	1.803008e-01	0.5354892	3.118442e-01
e09412	1.820138e-01	0.5353506	3.139226e-01
e18831	1.836589e-01	0.5352035	3.158727e-01
e02311	1.843520e-01	0.5351602	3.161792e-01
e10573	1.853603e-01	0.5350823	3.170229e-01
e11241	1.865903e-01	0.5349784	3.182401e-01
e17787	1.874305e-01	0.5349177	3.184647e-01
e01274	1.877593e-01	0.5348918	3.184647e-01
e15863	1.917340e-01	0.5345801	3.243103e-01
e00939	1.923944e-01	0.5345281	3.245335e-01
e08724	1.946190e-01	0.5343550	3.273865e-01
e06922	1.965602e-01	0.5342078	3.297485e-01
e00816	1.989042e-01	0.5340260	3.327716e-01
e11213	2.044832e-01	0.5336104	3.411757e-01
e05403	2.087233e-01	0.5332987	3.473065e-01
e08297	2.122245e-01	0.5330130	3.521779e-01
e10386	2.176147e-01	0.5326580	3.591813e-01
e19028	2.176147e-01	0.5326580	3.591813e-01
e07002	2.210218e-01	0.5324156	3.638267e-01
e08228	2.221657e-01	0.5323377	3.639588e-01
e05184	2.222875e-01	0.5323290	3.639588e-01
e06154	2.250264e-01	0.5321385	3.666232e-01
e16721	2.251091e-01	0.5321039	3.666232e-01
e17279	2.299357e-01	0.5318009	3.734934e-01
e16569	2.328680e-01	0.5316017	3.772584e-01
e18629	2.469399e-01	0.5306667	3.990030e-01
e02667	2.502082e-01	0.5304589	4.032226e-01
e08397	2.534551e-01	0.5302511	4.067525e-01
e07045	2.537234e-01	0.5302338	4.067525e-01
e07678	2.553627e-01	0.5301299	4.083143e-01
e18377	2.583733e-01	0.5299394	4.120551e-01
e16756	2.593314e-01	0.5298788	4.125116e-01
e10142	2.623765e-01	0.5296883	4.162770e-01
e09213	2.630925e-01	0.5296450	4.163372e-01
e20282	2.701191e-01	0.5292121	4.263577e-01
e20509	2.726612e-01	0.5290563	4.281687e-01
e07573	2.726579e-01	0.5290476	4.281687e-01
e02716	2.749875e-01	0.5289177	4.307203e-01
e19324	2.788653e-01	0.5286840	4.356827e-01
e03248	2.801858e-01	0.5286061	4.366347e-01
e00683	2.825266e-01	0.5284675	4.386696e-01
e06441	2.829205e-01	0.5284416	4.386696e-01
e16303	2.900673e-01	0.5280260	4.486179e-01
e05295	2.925795e-01	0.5278788	4.503026e-01
e14743	2.926233e-01	0.5278701	4.503026e-01
e04880	2.937527e-01	0.5278095	4.509104e-01
e19577	2.958696e-01	0.5276710	4.530273e-01
e02512	2.981092e-01	0.5275498	4.553211e-01
e06182	3.016872e-01	0.5273593	4.596426e-01
e11209	3.069259e-01	0.5270649	4.664666e-01
e08914	3.125363e-01	0.5267532	4.738205e-01
e11415	3.140222e-01	0.5266667	4.749006e-01
e06222	3.172944e-01	0.5264762	4.786701e-01
e07007	3.190857e-01	0.5263810	4.800760e-01
e10879	3.197900e-01	0.5263550	4.800760e-01
e11356	3.208059e-01	0.5262857	4.804264e-01
e16015	3.276201e-01	0.5259221	4.894373e-01
e02685	3.292860e-01	0.5258355	4.907320e-01
e09534	3.303986e-01	0.5257835	4.911980e-01
e18732	3.312353e-01	0.5257316	4.912524e-01
e04945	3.372740e-01	0.5254199	4.990029e-01
e06705	3.385925e-01	0.5253506	4.994806e-01
e04843	3.392238e-01	0.5253160	4.994806e-01
e01272	3.405250e-01	0.5252468	5.001970e-01
e16170	3.435665e-01	0.5250909	5.034603e-01
e05560	3.480705e-01	0.5248571	5.088460e-01
e10881	3.495966e-01	0.5247792	5.098630e-01
e01784	3.505937e-01	0.5247273	5.101055e-01
e04593	3.525727e-01	0.5246147	5.117722e-01
e04820	3.543184e-01	0.5245368	5.130932e-01
e14283	3.556864e-01	0.5244675	5.138622e-01
e18492	3.576578e-01	0.5243636	5.154974e-01
e18250	3.621112e-01	0.5241385	5.206938e-01
e11377	3.713300e-01	0.5236710	5.327024e-01
e10668	3.750870e-01	0.5234978	5.368377e-01
e16468	3.800355e-01	0.5232554	5.426554e-01
e16417	3.812779e-01	0.5231948	5.431662e-01
e05705	3.848467e-01	0.5230130	5.463504e-01
e16030	3.852927e-01	0.5229957	5.463504e-01
e11675	3.871550e-01	0.5229091	5.477263e-01
e11498	4.042692e-01	0.5220952	5.706236e-01
e16156	4.068284e-01	0.5219740	5.729188e-01
e06324	4.179896e-01	0.5214545	5.872898e-01
e15220	4.228875e-01	0.5212294	5.928149e-01
e04457	4.244609e-01	0.5211429	5.936651e-01
e14876	4.261459e-01	0.5210736	5.946672e-01
e17846	4.313042e-01	0.5208485	6.005006e-01
e16398	4.395490e-01	0.5204675	6.105953e-01
e14801	4.436576e-01	0.5202944	6.149115e-01
e06747	4.549038e-01	0.5197922	6.290787e-01
e06584	4.581939e-01	0.5196537	6.312926e-01
e12071	4.585611e-01	0.5196190	6.312926e-01
e09989	4.657567e-01	0.5193247	6.397642e-01
e09263	4.669569e-01	0.5192727	6.399811e-01
e03723	4.697595e-01	0.5191515	6.423883e-01
e17903	4.729836e-01	0.5190130	6.453599e-01
e16717	4.783995e-01	0.5187792	6.513022e-01
e19677	4.804692e-01	0.5186753	6.526727e-01
e09408	4.827180e-01	0.5185974	6.542801e-01
e12986	4.847552e-01	0.5185108	6.551443e-01
e12508	4.868053e-01	0.5184242	6.551443e-01
e07465	4.876120e-01	0.5183896	6.551443e-01
e13817	4.876237e-01	0.5183896	6.551443e-01
e11350	4.896773e-01	0.5183030	6.564670e-01
e02189	4.928406e-01	0.5181645	6.592683e-01
e02049	4.970764e-01	0.5179827	6.634889e-01
e06617	5.006327e-01	0.5178442	6.667863e-01
e14486	5.079385e-01	0.5175411	6.735944e-01
e18167	5.079378e-01	0.5175411	6.735944e-01
e05787	5.265876e-01	0.5167706	6.952932e-01
e14398	5.269775e-01	0.5167619	6.952932e-01
e05636	5.276981e-01	0.5167273	6.952932e-01
e10445	5.407345e-01	0.5162078	7.109443e-01
e17833	5.430346e-01	0.5161126	7.124428e-01
e11325	5.452874e-01	0.5160260	7.138731e-01
e20761	5.488477e-01	0.5158788	7.170053e-01
e06309	5.520157e-01	0.5157576	7.196128e-01
e05174	5.549876e-01	0.5156364	7.219543e-01
e07807	5.566386e-01	0.5155758	7.225710e-01
e05379	5.582624e-01	0.5155065	7.231500e-01
e17946	5.709916e-01	0.5150130	7.368639e-01
e05127	5.718737e-01	0.5149784	7.368639e-01
e04330	5.725070e-01	0.5149524	7.368639e-01
e09856	5.736497e-01	0.5149091	7.368639e-01
e20117	5.776551e-01	0.5147446	7.403087e-01
e03940	5.787430e-01	0.5147100	7.403087e-01
e10257	5.812595e-01	0.5146147	7.410126e-01
e17280	5.817069e-01	0.5145974	7.410126e-01
e18807	5.832184e-01	0.5145368	7.413998e-01
e09548	5.879948e-01	0.5143550	7.459273e-01
e05671	5.929645e-01	0.5141645	7.506809e-01
e08463	5.968144e-01	0.5140173	7.516992e-01
e14600	5.987113e-01	0.5139394	7.516992e-01
e08188	6.002209e-01	0.5138874	7.516992e-01
e20491	6.005949e-01	0.5138701	7.516992e-01
e17254	6.029523e-01	0.5137835	7.516992e-01
e15458	6.034069e-01	0.5137662	7.516992e-01
e15842	6.048698e-01	0.5137056	7.516992e-01
e16966	6.052306e-01	0.5136970	7.516992e-01
e18281	6.059133e-01	0.5136710	7.516992e-01
e05545	6.060115e-01	0.5136623	7.516992e-01
e06516	6.120698e-01	0.5134372	7.574935e-01
e07971	6.143688e-01	0.5133506	7.574935e-01
e08530	6.143840e-01	0.5133506	7.574935e-01
e11211	6.191995e-01	0.5131688	7.618262e-01
e17381	6.203797e-01	0.5131255	7.618262e-01
e11753	6.240744e-01	0.5129870	7.647279e-01
e10987	6.252335e-01	0.5129437	7.647279e-01
e19497	6.328919e-01	0.5126580	7.721587e-01
e07964	6.338241e-01	0.5126234	7.721587e-01
e05307	6.423505e-01	0.5123030	7.809965e-01
e15704	6.438716e-01	0.5122511	7.812987e-01
e14315	6.492729e-01	0.5120519	7.848259e-01
e19868	6.504475e-01	0.5120087	7.848259e-01
e11850	6.506130e-01	0.5120000	7.848259e-01
e12949	6.605770e-01	0.5116364	7.928433e-01
e13697	6.610782e-01	0.5116190	7.928433e-01
e06373	6.611332e-01	0.5116017	7.928433e-01
e16731	6.667583e-01	0.5114113	7.980304e-01
e09854	6.685618e-01	0.5113420	7.986322e-01
e06961	6.715359e-01	0.5112381	8.006273e-01
e11536	6.746030e-01	0.5111255	8.027253e-01
e17751	6.810974e-01	0.5108918	8.088855e-01
e10130	6.859130e-01	0.5107100	8.100369e-01
e11855	6.863684e-01	0.5107013	8.100369e-01
e04169	6.873430e-01	0.5106667	8.100369e-01
e17405	6.873440e-01	0.5106667	8.100369e-01
e05579	6.945752e-01	0.5104069	8.154287e-01
e12714	6.945737e-01	0.5104069	8.154287e-01
e03551	6.974753e-01	0.5103030	8.172706e-01
e18903	7.003355e-01	0.5101991	8.176970e-01
e11625	7.009693e-01	0.5101732	8.176970e-01
e10554	7.018344e-01	0.5101472	8.176970e-01
e16771	7.090306e-01	0.5098874	8.236179e-01
e20326	7.095992e-01	0.5098701	8.236179e-01
e16749	7.135052e-01	0.5097316	8.261064e-01
e10397	7.144341e-01	0.5096970	8.261064e-01
e08526	7.198555e-01	0.5095065	8.272750e-01
e02061	7.200067e-01	0.5094978	8.272750e-01
e10326	7.200999e-01	0.5094978	8.272750e-01
e10424	7.208341e-01	0.5094719	8.272750e-01
e04258	7.225098e-01	0.5094113	8.276511e-01
e18044	7.266815e-01	0.5092641	8.308798e-01
e16209	7.300759e-01	0.5091429	8.323127e-01
e06068	7.306458e-01	0.5091255	8.323127e-01
e16118	7.321210e-01	0.5090736	8.324487e-01
e19630	7.357434e-01	0.5089437	8.350212e-01
e07685	7.454343e-01	0.5086061	8.437492e-01
e17599	7.461821e-01	0.5085801	8.437492e-01
e09421	7.585501e-01	0.5081472	8.561576e-01
e11387	7.607394e-01	0.5080693	8.570532e-01
e16548	7.625796e-01	0.5080087	8.570548e-01
e07799	7.635325e-01	0.5079740	8.570548e-01
e00467	7.678181e-01	0.5078268	8.601261e-01
e09874	7.690704e-01	0.5077835	8.601261e-01
e13200	7.717317e-01	0.5076883	8.615332e-01
e11780	7.748234e-01	0.5075844	8.634148e-01
e15333	7.805887e-01	0.5073853	8.682636e-01
e05380	7.823276e-01	0.5073247	8.686241e-01
e11375	7.863662e-01	0.5071861	8.699879e-01
e17491	7.873477e-01	0.5071515	8.699879e-01
e03354	7.888815e-01	0.5070996	8.699879e-01
e03768	7.893528e-01	0.5070823	8.699879e-01
e10483	7.906404e-01	0.5070390	8.699879e-01
e07934	7.971027e-01	0.5068139	8.738950e-01
e17890	7.982051e-01	0.5067792	8.738950e-01
e16132	7.984611e-01	0.5067706	8.738950e-01
e17856	8.116185e-01	0.5063203	8.867148e-01
e01155	8.177096e-01	0.5061126	8.902016e-01
e06877	8.176514e-01	0.5061126	8.902016e-01
e10771	8.197271e-01	0.5060433	8.908185e-01
e03142	8.258479e-01	0.5058355	8.958845e-01
e02858	8.304340e-01	0.5056797	8.982104e-01
e09121	8.309178e-01	0.5056623	8.982104e-01
e19958	8.347703e-01	0.5055325	9.007891e-01
e08038	8.393046e-01	0.5053766	9.036764e-01
e17690	8.403896e-01	0.5053420	9.036764e-01
e16656	8.432031e-01	0.5052468	9.051166e-01
e05353	8.482989e-01	0.5050736	9.089974e-01
e06292	8.500711e-01	0.5050130	9.093095e-01
e11537	8.549872e-01	0.5048485	9.129776e-01
e11245	8.577707e-01	0.5047532	9.143597e-01
e12661	8.606348e-01	0.5046580	9.158228e-01
e16606	8.624308e-01	0.5045974	9.161462e-01
e08978	8.678328e-01	0.5044156	9.187058e-01
e11906	8.678327e-01	0.5044156	9.187058e-01
e17398	8.737525e-01	0.5042165	9.194700e-01
e16213	8.736968e-01	0.5042165	9.194700e-01
e20157	8.745259e-01	0.5041905	9.194700e-01
e19431	8.768426e-01	0.5041126	9.194700e-01
e08185	8.771017e-01	0.5041039	9.194700e-01
e04829	8.775398e-01	0.5040866	9.194700e-01
e10266	8.796817e-01	0.5040173	9.201441e-01
e03691	8.884067e-01	0.5037229	9.276900e-01
e07132	8.930467e-01	0.5035671	9.284029e-01
e16862	8.931084e-01	0.5035671	9.284029e-01
e17047	8.936256e-01	0.5035498	9.284029e-01
e16540	9.063068e-01	0.5031255	9.399871e-01
e04682	9.132790e-01	0.5028918	9.456211e-01
e09298	9.205672e-01	0.5026494	9.505016e-01
e08412	9.210887e-01	0.5026320	9.505016e-01
e16028	9.226461e-01	0.5025801	9.505112e-01
e10518	9.249832e-01	0.5025022	9.513227e-01
e17311	9.268015e-01	0.5024416	9.515988e-01
e15070	9.288798e-01	0.5023723	9.516118e-01
e07469	9.299138e-01	0.5023377	9.516118e-01
e14253	9.340763e-01	0.5021991	9.542810e-01
e10072	9.356377e-01	0.5021472	9.542883e-01
e07550	9.418798e-01	0.5019394	9.590616e-01
e17288	9.439614e-01	0.5018701	9.595884e-01
e16811	9.455228e-01	0.5018182	9.595884e-01
e16219	9.483841e-01	0.5017229	9.609040e-01
e02592	9.512494e-01	0.5016277	9.622193e-01
e05241	9.574906e-01	0.5014199	9.669395e-01
e14204	9.621895e-01	0.5012641	9.700892e-01
e03180	9.700082e-01	0.5010043	9.750327e-01
e13674	9.702687e-01	0.5009957	9.750327e-01
e06709	9.916526e-01	0.5002857	9.934786e-01
e10797	9.924350e-01	0.5002597	9.934786e-01
e02795	9.934786e-01	0.5002251	9.934786e-01

## Sheet: List of peptide biomarkers 
Peptide ID	unaj.wilcox-p-value	AUC	BH	Mass (Da)	CE retention time (min)	AA Sequence	Start AA	Stop AA	Swiss prot symbol	Protein Symbol	Protein name	Fold regulation
e14211	1.132569e-02	0.5670303	4.114779e-02	2644.23	21.1956	GPpGKNGDDGEAGKPGRpGERGPpGpQ	224	250	P02452	COL1A1	Collagen alpha-1(I) chain	0.56
e20065	2.857804e-06	0.6239654	1.200016e-04	4289.92	28.7248	ARGNDGARGSDGQpGppGPPGTAGFPGSpGAKGEVGpAGSpGSNGApG	319	366	P02461	COL3A1	Collagen alpha-1(III) chain	0.6
e19745	2.656530e-03	0.5795844	1.331917e-02	4097.86	24.655	SKGESGNKGEpGSAGPQGPpGpSGEEGKRGPNGEAGSAGPPGPpG	353	397	P08123	COL1A2	Collagen alpha-2(I) chain	0.62
e19885	1.082878e-02	0.5674892	4.005344e-02	4169.93	33.5978	ERGEQGPAGSpGFQGLpGpAGppGEAGKpGEQGVPGDLGAPGPSG	630	674	P02452	COL1A1	Collagen alpha-1(I) chain	0.64
e20087	5.025050e-06	0.6208658	1.402446e-04	4305.93	28.7912	ARGNDGARGSDGQpGpPGPpGTAGFpGSpGAKGEVGpAGSpGSNGApG	319	366	P02461	COL3A1	Collagen alpha-1(III) chain	0.67
e21380	2.595334e-03	0.5797576	1.331917e-02	9866.38	20.8267	-	-	-	-	-	-	0.7
e07622	1.424268e-02	0.5649177	4.997145e-02	1732.77	28.2965	WVGTGASEAEKTGAQEL	605	621	P06396	GSN	Gelsolin	0.7
e17095	1.169688e-02	0.5667706	4.175515e-02	3223.42	38.8355	-	-	-	-	-	-	0.7
e06697	2.627933e-03	0.5795671	1.331917e-02	1635.79	40.5244	VGPpGpPGPpGPPGPPSAG	1177	1195	P02452	COL1A1	Collagen alpha-1(I) chain	0.72
e14645	2.764467e-05	0.6109784	4.146643e-04	2726.29	42.5541	DVStPPTVLPDNFPRYPVG	93	111	P01344	IGF2	Insulin-like growth factor II	0.72
e01888	4.178890e-03	0.5758615	1.859303e-02	1111.27	35.3267	-	-	-	-	-	-	0.73
e13746	1.881242e-06	0.6261905	9.878243e-05	2570.19	42.3494	-	-	-	-	-	-	0.74
e13200	*4.717317e-4	0.5656883	*4.615332e-02	2471.16	34.7605	TGPIGpPGPAGAPGDKGESGpSGPAGPTG	766	794	P02452	COL1A1	Collagen alpha-1(I) chain	0.76
e11771	7.039777e-03	0.5713766	2.825113e-02	2264.98	26.1535	-	-	-	-	-	-	0.76
e06859	3.191532e-03	0.5780779	1.519070e-02	1651.79	40.7465	VGpPGpPGPpGPpGPPSAG	1177	1195	P02452	COL1A1	Collagen alpha-1(I) chain	0.76
e18695	6.287986e-03	0.5723636	2.626410e-02	3657.67	40.1844	-	-	-	-	-	-	0.77
e08589	1.163044e-03	0.5859394	7.678589e-03	1842.84	24.2199	YSQGSKGPGEDFRMATL	132	148	P41222	PTGDS	Prostaglandin-H2 D-isomerase	0.77
e06998	3.453457e-03	0.5773939	1.594303e-02	1668.81	40.5752	-	-	-	-	-	-	0.78
e03793	2.839264e-03	0.5790476	1.405894e-02	1312.55	29.6942	-	-	-	-	-	-	0.78
e05755	6.154455e-03	0.5724589	2.588243e-02	1532.69	20.856	-	-	-	-	-	-	0.78
e06456	3.381611e-03	0.5776104	1.584969e-02	1611.76	40.1957	-	-	-	-	-	-	0.79
e03421	4.972645e-04	0.5922251	3.816505e-03	1276.39	36.0346	-	-	-	-	-	-	0.8
e04288	6.922104e-04	0.5898528	5.059728e-03	1363.42	36.4486	-	-	-	-	-	-	0.8
e02598	1.350662e-04	0.6010909	1.452537e-03	1187.35	35.764	-	-	-	-	-	-	1.211
e18206	1.073987e-03	0.5866061	7.167694e-03	3511.55	31.2916	-	-	-	-	-	-	1.211
e02683	2.064837e-03	0.5815931	1.112114e-02	1196.32	35.8975	-	-	-	-	-	-	1.211
e05695	4.822999e-04	0.5924416	3.748508e-03	1525.47	37.3352	-	-	-	-	-	-	1.211
e04244	2.389971e-03	0.5804329	1.251442e-02	1358.37	36.5222	-	-	-	-	-	-	1.211
e06316	1.984066e-03	0.5819048	1.078068e-02	1595.7	30.0439	GpPGEAGKpGEQGVpGD	650	666	P02452	COL1A1	Collagen alpha-1(I) chain	1.22
e14015	9.309045e-03	0.5688745	3.594814e-02	2612.21	34.8205	PAGERGEQGAPGPSGFQGLPGPpGPPGE	649	676	P02458	COL2A1	Collagen alpha-1(II) chain	1.22
e04969	2.931634e-06	0.6238268	1.200016e-04	1438.44	36.8729	-	-	-	-	-	-	1.22
e15237	6.768303e-03	0.5717229	2.770492e-02	2825.28	24.4492	ERGEAGIpGVpGAKGEDGKDGSpGEpGANG	448	477	P02461	COL3A1	Collagen alpha-1(III) chain	1.22
e07573	*2.726579e-03	0.5660476	*4.281687e-02	1728.76	36.6179	ESVVLEPEAT	123	132	P78423	CX3CL1	Fractalkine	1.23
e11584	1.811539e-03	0.5825887	1.054431e-02	2238	26.378	-	-	-	-	-	-	1.23
e15638	2.149661e-03	0.5812381	1.137838e-02	2898.31	29.2473	-	-	-	-	-	-	1.23
e06349	4.733657e-04	0.5925714	3.726238e-03	1600.47	37.483	-	-	-	-	-	-	1.23
e05922	1.049884e-02	0.5677749	3.934669e-02	1552.49	37.3591	-	-	-	-	-	-	1.23
e01149	1.266568e-09	0.6607965	1.944183e-07	1016.26	35.7137	-	-	-	-	-	-	1.24
e05236	3.886887e-03	0.5764675	1.742006e-02	1467.66	29.0523	SpGSpGPDGKTGppGP	543	558	P02452	COL1A1	Collagen alpha-1(I) chain	1.24
e08360	1.391071e-02	0.5651429	4.908723e-02	1813.71	31.4783	-	-	-	-	-	-	1.24
e02335	1.680531e-03	0.5832035	9.921599e-03	1160.35	35.7053	-	-	-	-	-	-	1.24
e01572	1.836956e-03	0.5825108	1.054431e-02	1073.31	35.5014	-	-	-	-	-	-	1.24
e04152	3.923595e-05	0.6089004	5.237146e-04	1349.41	36.4284	-	-	-	-	-	-	1.24
e10452	4.627385e-03	0.5749957	2.044039e-02	2071.94	25.5713	NRNPGSSGTGGTATWKPGSSGP	307	328	P02671	FGA	Fibrinogen alpha chain	1.24
e05453	9.237593e-06	0.6174372	1.890627e-04	1495.46	36.9483	-	-	-	-	-	-	1.25
e00874	1.603927e-10	0.6693593	4.924056e-08	973.226	35.7001	-	-	-	-	-	-	1.25
e14122	3.450457e-03	0.5774545	1.594303e-02	2628.21	34.7623	PAGERGEQGAPGPSGFQGLPGppGPPGE	649	676	P02458	COL2A1	Collagen alpha-1(II) chain	1.25
e03897	5.721009e-03	0.5731861	2.439375e-02	1322.4	36.4457	-	-	-	-	-	-	1.25
e04715	5.769603e-04	0.5911602	4.320166e-03	1412.41	36.418	-	-	-	-	-	-	1.25
e10876	3.574411e-04	0.5945368	2.926251e-03	2135.96	25.7988	GDAGApGApGGKGDAGApGERGPpG	663	687	P02461	COL3A1	Collagen alpha-1(III) chain	1.25
e17505	1.861980e-03	0.5823896	1.054431e-02	3318.52	30.9738	AGRpGEVGPpGPpGPAGEKGSPGADGPAGAPGTpGPQG	916	953	P02452	COL1A1	Collagen alpha-1(I) chain	1.26
e11013	*1.169578e-03	0.5735238	*2.301669e-02	2158.97	33.2042	AGpPGEAGKpGEQGVPGDLGApGP	649	672	P02452	COL1A1	Collagen alpha-1(I) chain	1.26
e04810	7.686293e-04	0.5890736	5.552216e-03	1422.53	37.7014	-	-	-	-	-	-	1.26
e17283	1.314780e-03	0.5850390	8.205509e-03	3265.44	35.9004	GPAGQDGVGGDKGEDGDpGQpGPPGPSGEAGPPGpPG	1324	1360	P12107	COL11A1	Collagen alpha-1(XI) chain	1.27
e07169	7.982058e-05	0.6044675	8.910880e-04	1687.52	38.0077	-	-	-	-	-	-	1.27
e07309	8.947102e-04	0.5879740	6.178437e-03	1700.72	30.0798	-	-	-	-	-	-	1.27
e07441	7.681495e-05	0.6046926	8.734144e-04	1714.54	37.91	-	-	-	-	-	-	1.27
e01919	1.357856e-03	0.5848225	8.282854e-03	1114.48	24.0424	-	-	-	-	-	-	1.28
e06658	2.282768e-04	0.5975152	2.002313e-03	1631.71	46.4994	-	-	-	-	-	-	1.28
e17585	*4.753223e-03	0.5778323	*1.754224e-02	3334.56	31.0274	EPGSAGPQGPPGPSGEEGKRGPNGEAGSAGPPGppGL	362	398	P08123	COL1A2	Collagen alpha-2(I) chain	1.28
e00465	4.151986e-06	0.6219221	1.341341e-04	911.263	34.5225	-	-	-	-	-	-	1.28
e12488	5.356062e-06	0.6205108	1.429836e-04	2352.04	26.8134	KGDRGETGpAGPPGApGAPGAPGPVGP	1033	1059	P02452	COL1A1	Collagen alpha-1(I) chain	1.28
e01661	2.756981e-05	0.6110390	4.146643e-04	1084.43	25.1822	DGpSGAEGpPGp	962	973	P02458	COL2A1	Collagen alpha-1(II) chain	1.28
e08442	9.383159e-04	0.5875844	6.401400e-03	1822.74	30.8252	AGEKGPSGEAGTAGPpGTpGP	843	863	P08123	COL1A2	Collagen alpha-2(I) chain	1.28
e02066	1.372103e-04	0.6009870	1.452537e-03	1130.33	35.4355	-	-	-	-	-	-	1.28
e02693	2.912948e-03	0.5788398	1.430840e-02	1197.5	21.1645	-	-	-	-	-	-	1.28
e06150	3.693709e-04	0.5942511	2.984128e-03	1576.67	45.7895	-	-	-	-	-	-	1.29
e00373	6.449446e-12	0.6819221	3.959960e-09	892.275	35.1892	-	-	-	-	-	-	1.29
e03079	4.972887e-03	0.5743550	2.165498e-02	1241.54	26.6059	-	-	-	-	-	-	1.29
e16383	1.915621e-03	0.5821645	1.059632e-02	3057.39	29.9564	-	-	-	-	-	-	1.29
e11816	1.349842e-04	0.6010649	1.452537e-03	2270.98	25.8287	-	-	-	-	-	-	1.3
e07093	9.368986e-03	0.5688139	3.595348e-02	1679.96	23.904	VIDQSRVLNLGPITR	592	606	P07911	UMOD	Uromodulin	1.3
e10852	4.117334e-05	0.6086061	5.263858e-04	2132.9	25.1738	-	-	-	-	-	-	1.3
e01758	1.077181e-02	0.5675325	4.005344e-02	1096.48	26.1703	ApGDRGEpGPp	798	808	P02452	COL1A1	Collagen alpha-1(I) chain	1.3
e06015	1.030305e-02	0.5679481	3.904983e-02	1562.69	22.4793	GApGADGpQGpPGGIGNP	1261	1278	P20908	COL5A1	Collagen alpha-1(V) chain	1.3
e17925	3.006128e-03	0.5784935	1.464891e-02	3426.32	27.5396	-	-	-	-	-	-	1.3
e04800	1.050954e-02	0.5677403	3.934669e-02	1421.48	37.0446	-	-	-	-	-	-	1.3
e05905	8.726456e-03	0.5694286	3.456803e-02	1550.65	22.3477	-	-	-	-	-	-	1.31
e04769	*4.323188e-03	0.5745411	*1.899291e-02	1417.64	20.0624	pGPpGpKGDQGPpGP	911	925	Q9UMD9	COL17A1	Collagen alpha-1(XVII) chain	1.31
e06868	1.362489e-03	0.5847965	8.282854e-03	1652.71	22.7487	-	-	-	-	-	-	1.31
e00909	3.049036e-10	0.6665887	6.240360e-08	980.286	35.6408	-	-	-	-	-	-	1.31
e05090	1.871873e-03	0.5823636	1.054431e-02	1449.64	21.9251	-	-	-	-	-	-	1.31
e11193	1.980078e-04	0.5985628	1.842072e-03	2185.99	25.9411	NSGEpGApGSKGDTGAkGEpGPVG	432	455	P02452	COL1A1	Collagen alpha-1(I) chain	1.31
e03492	1.396011e-04	0.6008745	1.452798e-03	1283.36	36.1354	-	-	-	-	-	-	1.31
e06146	2.427363e-06	0.6248485	1.146462e-04	1576.6	26.1685	-	-	-	-	-	-	1.32
e00579	2.577855e-05	0.6114286	4.146643e-04	931.48	19.98	204.89	149.04	256.40	198.97	EGRQKESV	Protein phosphatase 1 regulatory subunit 3A	1.33
e01132	7.326037e-05	0.6050216	8.487144e-04	1013.37	25.0641	cDDYRLcE	73	80	P08493	MGP	Matrix Gla protein	1.33
e10277	1.100299e-02	0.5673420	4.045410e-02	2048.94	24.3232	-	-	-	-	-	-	1.33
e05354	6.950442e-03	0.5714892	2.823428e-02	1483.7	20.7436	-	-	-	-	-	-	1.33
e10110	6.429315e-06	0.6194892	1.644833e-04	2025.86	32.2681	SEGSpGHpGQpGpPGPPGApGp	1174	1195	P02461	COL3A1	Collagen alpha-1(III) chain	1.33
e01532	2.721473e-04	0.5964156	2.289020e-03	1068.45	24.8514	GppGDpGSPGSP	596	607	Q01955	COL4A3	Collagen alpha-3(IV) chain	1.34
e10000	2.405051e-03	0.5803810	1.251442e-02	2009.88	32.4342	-	-	-	-	-	-	1.34
e09639	8.955715e-04	0.5879654	6.178437e-03	1963.87	31.7134	-	-	-	-	-	-	1.34
e04003	5.531090e-04	0.5914545	4.192703e-03	1333.41	36.0906	-	-	-	-	-	-	1.35
e10032	1.016791e-02	0.5680693	3.877700e-02	2014.89	21.8781	EGSpGRDGSpGAKGDRGETGP	1021	1041	P02452	COL1A1	Collagen alpha-1(I) chain	1.35
e06183	3.232282e-03	0.5779913	1.526631e-02	1579.69	20.034	-	-	-	-	-	-	1.35
e05677	9.107535e-03	0.5690736	3.539257e-02	1523.67	22.0891	pGKDGDTGPTGPQGPQ	1305	1320	Q8NFW1	COL22A1	Collagen alpha-1(XXII) chain	1.35
e12310	1.228096e-05	0.6155325	2.217797e-04	2332	47.4	GIHSNISVS	1150	1158	Q02817	MUC2	Mucin-2	1.35
e04686	3.298760e-05	0.6099567	4.676164e-04	1409.58	22.1143	-	-	-	-	-	-	1.36
e05209	1.128311e-02	0.5671082	4.114779e-02	1463.69	19.4968	DGHpGKpGRpGERG	144	157	P08123	COL1A2	Collagen alpha-2(I) chain	1.36
e17832	1.150498e-02	0.5669264	4.155328e-02	3401.61	25.4653	pGARGLpGpPGSNGNPGPPGPSGSPGKDGPPGPAGNTGA	875	913	P02461	COL3A1	Collagen alpha-1(III) chain	1.36
e02249	6.601441e-03	0.5719307	2.738706e-02	1150.56	22.5528	DGVPGKDGPRGP	752	763	P02461	COL3A1	Collagen alpha-1(III) chain	1.36
e03347	2.870002e-04	0.5960519	2.381326e-03	1268.53	21.4286	-	-	-	-	-	-	1.37
e06313	1.851259e-03	0.5824502	1.054431e-02	1595.69	20.1852	-	-	-	-	-	-	1.37
e13816	7.193558e-06	0.6188398	1.698786e-04	2583.17	23.633	ERGEAGIpGVpGAKGEDGKDGSpGEpG	448	474	P02461	COL3A1	Collagen alpha-1(III) chain	1.37
e03016	6.756809e-03	0.5716797	2.770492e-02	1234.56	27.703	ApGDRGEPGPpGP	798	810	P02452	COL1A1	Collagen alpha-1(I) chain	1.38
e05563	8.416671e-06	0.6178615	1.845656e-04	1509.48	37.1442	-	-	-	-	-	-	1.38
e06001	1.833588e-06	0.6263203	9.878243e-05	1561.45	36.9598	-	-	-	-	-	-	1.38
e09542	1.168326e-02	0.5667792	4.175515e-02	1949.89	21.6101	GDDGEAGKpGRpGERGpPGP	230	249	P02452	COL1A1	Collagen alpha-1(I) chain	1.38
e02940	8.055748e-06	0.6182165	1.831937e-04	1226.53	21.1109	SGGDGppGpPGER	906	918	P12107	COL11A1	Collagen alpha-1(XI) chain	1.38
e10395	8.249942e-03	0.5699654	3.289263e-02	2063.93	21.9486	NGDDGEAGKpGRPGERGpPGp	229	249	P02452	COL1A1	Collagen alpha-1(I) chain	1.38
e10141	1.580147e-03	0.5836797	9.511864e-03	2030.92	32.6536	PpGEAGKPGEQGVpGDLGApGP	651	672	P02452	COL1A1	Collagen alpha-1(I) chain	1.38
e01785	1.256587e-03	0.5854199	8.036921e-03	1099.5	21.9714	DGESGRPGRpG	230	240	P02461	COL3A1	Collagen alpha-1(III) chain	1.38
e03599	1.177804e-03	0.5858874	7.693315e-03	1293.57	21.5854	-	-	-	-	-	-	1.38
e03920	6.113738e-03	0.5725887	2.588243e-02	1324.57	21.3376	-	-	-	-	-	-	1.38
e05957	6.185163e-05	0.6060087	7.595380e-04	1556.65	28.0693	-	-	-	-	-	-	1.39
e01645	2.419150e-04	0.5972121	2.092053e-03	1082.49	20.8529	-	-	-	-	-	-	1.39
e00340	6.795790e-06	0.6191775	1.669046e-04	884.324	24.7181	cDDYRLc	73	79	P08493	MGP	Matrix Gla protein	1.39
e06943	9.015346e-06	0.6175411	1.890627e-04	1662.56	27.3952	-	-	-	-	-	-	1.4
e12015	1.483740e-05	0.6147013	2.602903e-04	2297.99	33.8196	PpGppGPpGVPGSDGIDGDNGPPGK	34	58	Q14055	COL9A2	Collagen alpha-2(IX) chain	1.4
e05459	8.091538e-04	0.5887100	5.776982e-03	1495.69	23.4543	-	-	-	-	-	-	1.4
e11576	1.939234e-03	0.5820779	1.063116e-02	2236.98	27.1383	ADGQpGAKGEpGDAGAKGDAGppGP	819	843	P02452	COL1A1	Collagen alpha-1(I) chain	1.4
e06481	3.507911e-03	0.5773160	1.607356e-02	1613.83	24.0777	VGGGEQPPPAPAPRRE	51	66	Q86Y38	XYLT1	Xylosyltransferase 1	1.4
e04531	6.872747e-04	0.5899048	5.059728e-03	1392.63	21.8046	PGTpGSPGPAGASGNPG	395	411	P02458	COL2A1	Collagen alpha-1(II) chain	1.4
e06378	6.509192e-05	0.6056970	7.836556e-04	1603.14	19.6442	-	-	-	-	-	-	1.41
e05163	1.071711e-05	0.6165195	2.056346e-04	1457.6	22.028	-	-	-	-	-	-	1.41
e00317	1.020869e-03	0.5869524	6.888058e-03	879.501	19.9477	KLGHPDTL	25	32	P06702	S100A9	Protein S100-A9	1.41
e06314	2.460500e-04	0.5969784	2.098259e-03	1595.69	22.8147	PGpKGEpGKAGpDGpDG	62	78	Q14055	COL9A2	Collagen alpha-2(IX) chain	1.41
e09891	5.508638e-03	0.5735065	2.365247e-02	1993.88	32.1937	SEGSPGHpGQPGpPGpPGApGP	1174	1195	P02461	COL3A1	Collagen alpha-1(III) chain	1.42
e00421	2.668173e-03	0.5795498	1.331917e-02	902.42	20.8604	DpGKNGDKG	503	511	P08123	COL1A2	Collagen alpha-2(I) chain	1.42
e01673	1.497343e-04	0.6004156	1.532281e-03	1085.47	21.9906	-	-	-	-	-	-	1.42
e09697	1.841263e-04	0.5990476	1.766462e-03	1969.85	24.8353	PGpPGPHGPPGpmGPHGLpGP	531	551	Q9BXS0	COL25A1	Collagen alpha-1(XXV) chain	1.43
e01539	2.117330e-03	0.5813853	1.130470e-02	1068.52	21.7918	GEYKFQNAL	423	431	P02768	ALB	Albumin	1.43
e07605	4.932819e-03	0.5744589	2.163394e-02	1731.73	22.7021	-	-	-	-	-	-	1.43
e06866	1.907227e-03	0.5821905	1.059632e-02	1652.7	20.2396	-	-	-	-	-	-	1.43
e06708	2.095969e-04	0.5981818	1.920784e-03	1636.74	22.5196	pGpAGEKGSpGADGPAGAP	928	946	P02452	COL1A1	Collagen alpha-1(I) chain	1.43
e06841	1.725127e-04	0.5994805	1.713434e-03	1649.73	22.7548	GPpGpAGQpGDKGEGGAPG	768	786	P02461	COL3A1	Collagen alpha-1(III) chain	1.44
e07368	1.793962e-04	0.5992208	1.748401e-03	1706.78	22.7507	pGLKGDRGSpGMDGFQG	916	932	P08572	COL4A2	Collagen alpha-2(IV) chain	1.44
e00531	4.630629e-06	0.6212641	1.353908e-04	923.426	22.0902	-	-	-	-	-	-	1.44
e05438	1.251346e-03	0.5854632	8.036921e-03	1493.63	21.9661	-	-	-	-	-	-	1.45
e06794	1.243885e-02	0.5661558	4.414713e-02	1645.76	20.7556	DGPKGASGPAGPpGAQGpP	728	746	P02458	COL2A1	Collagen alpha-1(II) chain	1.45
e08311	2.209427e-04	0.5978268	1.994982e-03	1808.79	23.7535	FAEEKAVADTRDQADGS	605	621	P01833	PIGR	Polymeric immunoglobulin receptor	1.45
e05691	3.350997e-05	0.6098615	4.676164e-04	1524.65	20.0293	-	-	-	-	-	-	1.45
e01778	8.807204e-03	0.5693680	3.466425e-02	1098.51	21.7419	-	-	-	-	-	-	1.45
e08182	3.042044e-03	0.5784329	1.470721e-02	1793.75	20.7421	-	-	-	-	-	-	1.45
e05915	1.617764e-03	0.5834978	9.643758e-03	1551.66	22.3209	-	-	-	-	-	-	1.45
e04813	2.768931e-05	0.6110130	4.146643e-04	1422.6	21.7774	FDVNDEKNWGLS	132	143	P02763	ORM1	Alpha-1-acid glycoprotein 1	1.46
e05288	3.541712e-07	0.6348571	3.106587e-05	1473.63	22.3264	FPGQTGPRGEMGQp	2405	2418	Q02388	COL7A1	Collagen alpha-1(VII) chain	1.46
e04826	4.998833e-07	0.6331169	3.410315e-05	1423.59	21.9638	DKGEpGYSEGTRp	1052	1064	Q01955	COL4A3	Collagen alpha-3(IV) chain	1.47
e05231	1.930601e-06	0.6260779	9.878243e-05	1466.66	21.9559	-	-	-	-	-	-	1.47
e00663	3.960196e-06	0.6221818	1.341341e-04	944.515	21.2568	-	-	-	-	-	-	1.47
e05698	6.989594e-03	0.5714372	2.823428e-02	1525.55	21.8317	-	-	-	-	-	-	1.47
e07254	4.284523e-04	0.5932727	3.416490e-03	1695.73	23.3622	-	-	-	-	-	-	1.47
e00259	3.129247e-06	0.6234719	1.200848e-04	868.408	23.4184	ApGERGPpG	1252	1260	P08572	COL4A2	Collagen alpha-2(IV) chain	1.48
e12066	4.766908e-07	0.6332554	3.410315e-05	2303.97	33.7806	-	-	-	-	-	-	1.48
e04664	9.211561e-09	0.6521385	1.131180e-06	1407.6	21.7082	-	-	-	-	-	-	1.48
e06307	8.922356e-03	0.5692554	3.489380e-02	1594.73	23.1281	ApGGKGDAGApGERGpPG	670	687	P02461	COL3A1	Collagen alpha-1(III) chain	1.5
e13763	4.200799e-05	0.6083463	5.263858e-04	2574.13	20.4967	-	-	-	-	-	-	1.5
e00966	3.592236e-05	0.6094372	4.901406e-04	988.504	21.1632	-	-	-	-	-	-	1.51
e04335	1.210641e-05	0.6158615	2.217797e-04	1368.58	21.9802	-	-	-	-	-	-	1.51
e10981	1.323038e-03	0.5850390	8.205509e-03	2153.96	21.8119	-	-	-	-	-	-	1.51
e02293	2.899405e-05	0.6107359	4.238654e-04	1155.49	20.8833	-	-	-	-	-	-	1.51
e05790	3.724940e-03	0.5767965	1.681701e-02	1536.72	19.9065	KDGPnGPpGpPGTKGE	754	769	Q8NFW1	COL22A1	Collagen alpha-1(XXII) chain	1.52
e10403	1.063329e-05	0.6166234	2.056346e-04	2064.92	24.4264	-	-	-	-	-	-	1.52
e11134	1.977058e-04	0.5985281	1.842072e-03	2176.96	20.0792	-	-	-	-	-	-	1.52
e05806	4.189640e-05	0.6084589	5.263858e-04	1538.63	22.6027	-	-	-	-	-	-	1.53
e02180	2.279010e-05	0.6121039	3.781925e-04	1142.56	21.9613	-	-	-	-	-	-	1.54
e19210	2.648766e-03	0.5796017	1.331917e-02	3839.85	19.7284	GEVGDPGQKGTKGNKGEHGPPGPPGPIGpVGQPGAAGADGEP	1087	1128	P13942	COL11A2	Collagen alpha-2(XI) chain	1.54
e00124	4.369189e-06	0.6216277	1.341341e-04	838.429	35.0773	SLGSDLTF	395	402	Q13425	SNTB2	Beta-2-syntrophin	1.54
e01649	3.631753e-03	0.5770130	1.651775e-02	1082.52	21.7396	-	-	-	-	-	-	1.57
e03341	2.256133e-04	0.5976450	2.002313e-03	1267.54	21.2841	-	-	-	-	-	-	1.57
e11495	*4.857302e-03	0.5742462	*1.395249e-02	2226.96	33.4585	GNSGEKGDQGFQGQPGFPGPpGP	1144	1166	Q07092	COL16A1	Collagen alpha-1(XVI) chain	1.58
e18872	1.269735e-03	0.5852641	8.037293e-03	3720.74	22.513	-	-	-	-	-	-	1.59
e04196	7.086997e-05	0.6052294	8.368108e-04	1353.59	21.5653	PSGDQGASGpAGPSGP	1147	1162	P02458	COL2A1	Collagen alpha-1(II) chain	1.6
e04028	3.411405e-07	0.6348052	3.106587e-05	1336.58	21.5581	-	-	-	-	-	-	1.62
e10189	5.145990e-03	0.5740606	2.225097e-02	2039.13	21.8318	SGSVIDQSRVLNLGPITRK	589	607	P07911	UMOD	Uromodulin	1.63
e06355	4.069534e-06	0.6218788	1.341341e-04	1600.69	29.8371	DpGPpGQSGRDGYPGp	134	149	Q86Y22	COL23A1	Collagen alpha-1(XXIII) chain	1.63
e00923	3.107166e-03	0.5783030	1.490468e-02	981.589	24.8438	VLNLGPITR	598	606	P07911	UMOD	Uromodulin	1.66
e00133	8.649474e-04	0.5881558	6.104341e-03	840.41	23.332	KGDTGPpGP	491	499	Q17RW2	COL24A1	Collagen alpha-1(XXIV) chain	1.66
e00336	1.730178e-04	0.5994372	1.713434e-03	883.413	23.4804	PpGENGKpG	649	657	P02461	COL3A1	Collagen alpha-1(III) chain	1.78
e03284	1.737523e-05	0.6134632	2.963442e-04	1261.56	22.0113	DGSpGAKGDRGET	1027	1039	P02452	COL1A1	Collagen alpha-1(I) chain	1.81

## Sheet: List of 29 internal standards
	mass [Da]	mass standard devation	CE-time [min]	CE-time standard devation	sequence information*	parent protein
1	1016.45	0.0166373	25.79	0.1568	ApGDKGESGPS	Collagen alpha-1 (I) chain
2	1194.55	0.0132095	26.7	0.129517	SpGPDGKTGPPGp	Collagen alpha-1 (I) chain
3	1250.56	0.0145179	27.93	0.18621	ApGDRGEpGPpGP	Collagen alpha-1 (I) chain
4	1268.57	0.0136346	27.25	0.232159	SpGERGETGPpGP	Collagen alpha-1 (III) chain
5	1378.61	0.0138227	28.82	0.175149	ApGEDGRpGPpGPQ	Collagen alpha-1 (II) chain
6	1435.66	0.0139684	28.84	0.171192	SpGSPGPDGKTGPpGP	Collagen alpha-1 (I) chain
7	1451.66	0.0140986	29.17	0.385916	SpGSpGPDGKTGPPGp	Collagen alpha-1 (I) chain
8	1508.68	0.0173695	29.33	0.188045	GSpGSpGPDGKTGPPGp	Collagen alpha-1 (I) chain
9	1737.78	0.019001	31	0.189572	TGSpGSpGPDGKTGPPGpAG	Collagen alpha-1 (I) chain
10	1834.83	0.0199564	31.1	0.242991	GLpGTGGPpGENGKpGEPGp	Collagen alpha-1 (III) chain
11	2025.87	0.0234904	32.23	0.108889	SEGSpGHpGQpGpPGPPGApGp	Collagen alpha-1 (III) chain
12	2046.91	0.029174	32.58	0.233642	PpGEAGKpGEQGVpGDLGApGP	Collagen alpha-1 (I) chain
13	2087.97	0.0245238	32.91	0.127793	GppGEAGKPGEQGVPGDLGAPGp	Collagen alpha-1 (I) chain
14	2103.96	0.0248657	33.04	0.211096	GPpGEAGKpGEQGVpGDLGApGP	Collagen alpha-1 (I) chain
15	2169.98	0.0169167	25.93	0.195467	NSGEpGApGSKGDTGAKGEpGPVG	Collagen alpha-1 (I) chain
16	2220.99	0.0153728	27.13	0.17581	ADGQpGAKGEpGDAGAKGDAGPpGP	Collagen alpha-1 (I) chain
17	2226.99	0.0147387	26.28	0.199891	GNSGEpGApGSKGDTGAKGEpGPVG	Collagen alpha-1 (I) chain
18	2564.15	0.0265253	22.97	0.08864	GApGQNGEpGGKGERGApGEKGEGGPpG	Collagen alpha-1 (III) chain
19	2679.2	0.0267264	23.53	0.0893575	NRGERGSEGSPGHpGQpGppGpPGAPGP	Collagen alpha-1 (III) chain
20	2695.2	0.0237147	23.52	0.0878512	NRGERGSEGSpGHpGQpGppGPPGAPGp	Collagen alpha-1 (III) chain
21	2742.25	0.0263587	28.98	0.0868894	KNGETGPQGPpGPTGPGGDKGDTGPpGPQG	Collagen alpha-1 (III) chain
22	2825.27	0.033808	24.49	0.120787	ERGEAGIpGVpGAKGEDGKDGSpGEpGANG	Collagen alpha-1 (III) chain
23	1523.74	0.0197606	40.66	0.727237	GDPGPPGpPGpPGpPAI	Collagen alpha-1 (XV) chain
24	1579.71	0.0147436	29.82	0.140148	SpGSpGPDGKTGPPGpAG	Collagen alpha-1 (I) chain
25	2063.93	0.0203471	21.95	0.075684	NGDDGEAGKpGRpGERGPpGP	Collagen alpha-1 (I) chain
26	2078.93	0.0145435	26.67	0.155163	DAGApGApGGKGDAGApGERGPpG	Collagen alpha-1 (III) chain
27	2159	0.0283929	33.19	0.141881	AGPpGEAGKpGEQGVpGDLGAPGP	Collagen alpha-1 (I) chain
28	2175.01	0.024014	33.28	0.226665	AGPpGEAGKpGEQGVpGDLGApGP	Collagen alpha-1 (I) chain
29	2292.02	0.0178778	27.28	0.115037	ADGQpGAKGEpGDAGAKGDAGPpGPA	Collagen alpha-1 (I) chain
