# Supplementary material for: Mass Spectrometry-Based Biomarkers to Detect Prostate Cancer: A Multicentric Study Based on Non-Invasive Urine Collection without Prior Digital Rectal Examination
Source: Cancers (Basel). 2023 Feb 11;15(4):1166. doi: 10.3390/cancers15041166 (PMC9954607; doi:10.3390/cancers15041166)
Supplement: Supplementary file 1 [file cancers-15-01166-s001.zip › Supplementary Table S4.xlsx]

## Sheet: Reproducibility experiments
Run ID	Number of peptides	Mean signal intensity	Median signal intensity	Minimum signal intensity	Maximum signal intensity	Total signal intensity	181- Biomarker score
212231	5045	6.77508	6.68972	1.87511	15.394	34180.3	-2.048
211740	5499	6.63655	6.5598	1.75749	15.4086	36494.4	-1.705
212230	4916	7.01704	6.90875	0.385155	15.3919	34495.8	-1.62
211741	5059	7.09708	7.04439	1.53177	15.7418	35904.1	-1.447
212886	5675	6.50264	6.43929	0.641269	15.212	36902.5	-1.428
215443	3524	6.78218	6.56735	1.55582	15.6417	23900.4	-1.374
214803	3957	7.13899	6.95971	1.86271	15.7006	28249	-1.358
215371	3826	6.80084	6.57764	1.27691	15.5148	26020	-1.356
212887	5783	6.3887	6.32048	0.910733	15.4016	36945.9	-1.347
214749	4885	6.69021	6.55413	1.70881	15.5193	32681.7	-1.319
211743	5000	6.70555	6.62556	1.64888	15.5648	33527.8	-1.275
214543	4039	7.02961	6.87086	1.89689	15.6888	28392.6	-1.245
214538	4622	6.99614	6.87606	1.34903	16.1227	32336.1	-1.242
214540	4279	7.2098	7.11946	1.75672	15.8209	30850.7	-1.221
214384	4452	6.86632	6.70915	1.2581	15.7398	30568.9	-1.203
214043	5359	6.69846	6.56738	1.40239	15.7197	35897.1	-1.139
212224	4587	6.74035	6.64024	1.14405	15.2863	30918	-1.121
214531	4144	7.25069	7.13121	1.37317	16.0527	30046.8	-1.112
214869	3601	7.45475	7.32139	2.4799	15.5346	26844.5	-1.105
215358	3968	6.78208	6.61479	1.28197	15.2642	26911.3	-1.096
214753	3603	7.37776	7.24707	2.33107	15.2772	26582.1	-1.054
211744	5071	6.82608	6.74382	1.75189	15.6103	34615	-1.043
214555	4485	6.82774	6.65406	1.79759	15.9362	30622.4	-1.032
214801	3829	7.17615	7.03375	1.3653	15.8173	27477.5	-0.983
215405	3168	6.94035	6.72397	1.89255	15.3307	21987	-0.968
215340	4455	6.71571	6.60536	1.36536	15.327	29918.5	-0.935
214750	4516	7.15759	6.9835	2.18323	15.5209	32323.7	-0.907
215345	3680	7.22195	7.04761	1.58458	15.663	26576.8	-0.893
211738	4983	6.82588	6.76063	1.36036	15.6874	34013.4	-0.875
211887	4346	7.57335	7.50482	1.54745	16.1601	32913.8	-0.857
211742	5137	6.72233	6.66349	1.39177	15.4798	34532.6	-0.81
214752	3588	7.51644	7.34837	2.56445	15.6428	26969	-0.788
212997	5004	6.85983	6.76733	1.51551	15.729	34326.6	-0.782
214046	4664	6.64658	6.48365	0.992841	16.0492	30999.7	-0.739
214551	4400	6.58788	6.43112	1.39698	15.8954	28986.7	-0.731
211745	4745	6.91306	6.83188	1.88194	15.6719	32802.5	-0.669
211739	5094	7.07065	6.98556	1.8718	15.653	36017.9	-0.668
214545	4607	6.42792	6.21134	1.44361	15.8032	29613.4	-0.621
214045	4875	6.75803	6.62761	1.44361	15.8162	32945.4	-0.59
215379	3803	6.99007	6.80284	2.04579	15.6858	26583.2	-0.547
214871	4590	6.88793	6.73166	1.33256	15.557	31615.6	-0.528
214535	4123	7.05462	6.93211	1.49031	15.7343	29086.2	-0.492
214751	4672	6.86432	6.72197	1.4111	15.7366	32070.1	-0.487
214546	4773	6.75674	6.6099	1.51374	15.6209	32249.9	-0.447
214541	4519	6.76544	6.59455	1.23303	15.8584	30573	-0.389
213690	5544	6.57321	6.43422	0.985428	15.7121	36441.9	-0.354
215339	3787	7.10339	6.95629	1.42072	15.2789	26900.6	-0.346
214542	4343	7.05718	6.91961	1.06929	16.4203	30649.3	-0.305
214548	4850	6.65177	6.50927	1.69153	16.0499	32261.1	-0.256
214879	4428	6.83327	6.68566	1.37551	15.6722	30257.7	-0.202
