# Supplementary material for: Mass Spectrometry-Based Biomarkers to Detect Prostate Cancer: A Multicentric Study Based on Non-Invasive Urine Collection without Prior Digital Rectal Examination
Source: Cancers (Basel). 2023 Feb 11;15(4):1166. doi: 10.3390/cancers15041166 (PMC9954607; doi:10.3390/cancers15041166)
Supplement: Supplementary file 1 [file cancers-15-01166-s001.zip › Supplementary Table S6.xlsx]

## Sheet: Proteasix analysis 
uniprot ID	Protein names	Protease.Human	#cs	occurence up	occurence down	freq%(up) = (occ(up) / N(up)) * 100	freq%(down) = (occ(down) / N(down)) * 100	%freq [% frequency difference ratio] = ((freq%(up) - freq%(down)) / (freq%(up) + freq%(down))) * 100	XcorrScore#1 = %freq * (occ(up)+occ(down))	XcorrScore#2 = %freq * (occ(up)-occ(down))	p-value	Tissue specificity	Function [CC]
O60882	Matrix metalloproteinase-20	MMP20 (O60882; MMP20_HUMAN)	10	9	1	0.726392	0.0926784	77.3699	773.699	618.959	1.1754e-05	TISSUE SPECIFICITY: Expressed specifically in the enamel organ.	FUNCTION: Degrades amelogenin, the major protein component of the enamel matrix and two of the macromolecules characterizing the cartilage extracellular matrix: aggrecan and the cartilage oligomeric matrix protein (COMP). May play a central role in tooth enamel formation. Cleaves aggrecan at the '360-Asn-|-Phe-361' site. {ECO:0000269|PubMed:10922468, ECO:0000269|PubMed:9398237}.
Q9NPA2	Matrix metalloproteinase-25	MMP25 (Q9NPA2; MMP25_HUMAN)	73	45	28	3.63196	2.595	16.6529	1215.66	283.098	0.100718	TISSUE SPECIFICITY: Expressed predominantly in leukocytes, lung and spleen. Expressed also in colon carcinoma, astrocytoma and glioblastomas.	FUNCTION: May activate progelatinase A.
P08254	Stromelysin-1	MMP3 (P08254; MMP3_HUMAN)	93	56	37	4.51977	3.4291	13.7211	1276.06	260.701	0.0176172		FUNCTION: Can degrade fibronectin, laminin, gelatins of type I, III, IV, and V; collagens III, IV, X, and IX, and cartilage proteoglycans. Activates procollagenase.
Q9Y337	Kallikrein-5	KLK5 (Q9Y337; KLK5_HUMAN)	6	5	1	0.403551	0.0926784	62.647	375.882	250.588	0.00362996	TISSUE SPECIFICITY: Expressed in skin, breast, brain and testis. Expressed at the stratum granulosum of palmar skin. {ECO:0000269|PubMed:19190773}.	FUNCTION: May be involved in desquamation.
P08253	72 kDa type IV collagenase	MMP2 (P08253; MMP2_HUMAN)	53	33	20	2.66344	1.85357	17.9294	950.256	233.082	0.0520419	TISSUE SPECIFICITY: Produced by normal skin fibroblasts. PEX is expressed in a number of tumors including gliomas, breast and prostate. {ECO:0000269|PubMed:11751392}.	FUNCTION: Ubiquitinous metalloproteinase that is involved in diverse functions such as remodeling of the vasculature, angiogenesis, tissue repair, tumor invasion, inflammation, and atherosclerotic plaque rupture. As well as degrading extracellular matrix proteins, can also act on several nonmatrix proteins such as big endothelial 1 and beta-type CGRP promoting vasoconstriction. Also cleaves KISS …
P17655	Calpain-2 catalytic subunit	CAPN2 (P17655; CAN2_HUMAN)	146	85	61	6.86037	5.65338	9.6453	1408.21	231.487	0.0659397	TISSUE SPECIFICITY: Ubiquitous.	FUNCTION: Calcium-regulated non-lysosomal thiol-protease which catalyzes limited proteolysis of substrates involved in cytoskeletal remodeling and signal transduction. Proteolytically cleaves MYOC at 'Arg-226' (PubMed:17650508). Proteolytically cleaves CPEB3 following neuronal stimulation which abolishes CPEB3 translational repressor activity, leading to translation of CPEB3 target mRNAs (By simi…
Q7RTY8	Transmembrane protease serine 7	TMPRSS7 (Q7RTY8; TMPS7_HUMAN)	78	47	31	3.79338	2.87303	13.8058	1076.85	220.893	0.010959	TISSUE SPECIFICITY: Expressed in brain, ovary, testis, salivary gland, trachea and lung. {ECO:0000269|PubMed:15853774}.	FUNCTION: Serine protease which preferentially hydrolyzes peptides with Arg at the P1 position. {ECO:0000250}.
P29466	Caspase-1	CASP1 (P29466; CASP1_HUMAN)	8	6	2	0.484262	0.185357	44.6381	357.105	178.552	0.0237271	TISSUE SPECIFICITY: Expressed in larger amounts in spleen and lung. Detected in liver, heart, small intestine, colon, thymus, prostate, skeletal muscle, peripheral blood leukocytes, kidney and testis. No expression in the brain. {ECO:0000269|PubMed:15498465}.	FUNCTION: Thiol protease that cleaves IL-1 beta between an Asp and an Ala, releasing the mature cytokine which is involved in a variety of inflammatory processes. Important for defense against pathogens. Cleaves and activates sterol regulatory element binding proteins (SREBPs). Can also promote apoptosis. Upon inflammasome activation, during DNA virus infection but not RNA virus challenge, contro…
P39900	Macrophage metalloelastase	MMP12 (P39900; MMP12_HUMAN)	134	77	57	6.21469	5.28267	8.10638	1086.26	162.128	0.0118831	TISSUE SPECIFICITY: Found in alveolar macrophages but not in peripheral blood monocytes.	FUNCTION: May be involved in tissue injury and remodeling. Has significant elastolytic activity. Can accept large and small amino acids at the P1' site, but has a preference for leucine. Aromatic or hydrophobic residues are preferred at the P1 site, with small hydrophobic residues (preferably alanine) occupying P3.
P07384	Calpain-1 catalytic subunit	CAPN1 (P07384; CAN1_HUMAN)	147	84	63	6.77966	5.83874	7.45674	1096.14	156.592	0.0629478	TISSUE SPECIFICITY: Ubiquitous. {ECO:0000269|PubMed:2400579, ECO:0000269|PubMed:3017764, ECO:0000269|PubMed:8769305, ECO:0000269|PubMed:8954105, ECO:0000269|PubMed:9271093}.	FUNCTION: Calcium-regulated non-lysosomal thiol-protease which catalyzes limited proteolysis of substrates involved in cytoskeletal remodeling and signal transduction. {ECO:0000269|PubMed:21531719, ECO:0000269|PubMed:2400579}.
P51124	Granzyme M	GZMM (P51124; GRAM_HUMAN)	10	7	3	0.564972	0.278035	34.0373	340.373	136.149	0.000979132	TISSUE SPECIFICITY: Highly and constitutively expressed in activated natural killer (NK) cells. {ECO:0000269|PubMed:18523284}.	FUNCTION: Cleaves peptide substrates after methionine, leucine, and norleucine. Physiological substrates include EZR, alpha-tubulins and the apoptosis inhibitor BIRC5/Survivin. Promotes caspase activation and subsequent apoptosis of target cells. {ECO:0000269|PubMed:18523284, ECO:0000269|PubMed:20406824}.
Q92876	Kallikrein-6	KLK6 (Q92876; KLK6_HUMAN)	34	21	13	1.69492	1.20482	16.9014	574.648	135.211	0.274437	TISSUE SPECIFICITY: In fluids, highest levels found in milk of lactating women followed by cerebrospinal fluid, nipple aspirate fluid and breast cyst fluid. Also found in serum, seminal plasma and some amniotic fluids and breast tumor cytosolic extracts. Not detected in urine. At the tissue level, highest concentrations found in glandular tissues such as salivary glands followed by lung, colon, f…	FUNCTION: Serine protease which exhibits a preference for Arg over Lys in the substrate P1 position and for Ser or Pro in the P2 position. Shows activity against amyloid precursor protein, myelin basic protein, gelatin, casein and extracellular matrix proteins such as fibronectin, laminin, vitronectin and collagen. Degrades alpha-synuclein and prevents its polymerization, indicating that it may b…
P08473	Neprilysin	MME (P08473; NEP_HUMAN)	63	37	26	2.98628	2.40964	10.6866	673.256	117.553	0.00930535		FUNCTION: Thermolysin-like specificity, but is almost confined on acting on polypeptides of up to 30 amino acids (PubMed:15283675, PubMed:8168535). Biologically important in the destruction of opioid peptides such as Met- and Leu-enkephalins by cleavage of a Gly-Phe bond (PubMed:17101991). Able to cleave angiotensin-1, angiotensin-2 and angiotensin 1-9 (PubMed:15283675). Involved in the degradati…
P09237	Matrilysin	MMP7 (P09237; MMP7_HUMAN)	141	78	63	6.2954	5.83874	3.76343	530.644	56.4515	0.043336		FUNCTION: Degrades casein, gelatins of types I, III, IV, and V, and fibronectin. Activates procollagenase. {ECO:0000269|PubMed:2550050}.
Q9P0G3	Kallikrein-14	KLK14 (Q9P0G3; KLK14_HUMAN)	6	4	2	0.322841	0.185357	27.0533	162.32	54.1066	0.275883	TISSUE SPECIFICITY: Highly expressed in CNS, bone marrow and fetal liver. Also expressed in breast, thyroid, kidney, colon, pancreas, spleen, prostate, uterus, small intestine, placenta and skeletal muscle. Among 40 tissues tested, the highest expression is detected in skin followed by breast and prostate (at protein level). Expressed in stratum corneum by sweat ducts and sweat glands and detecte…	FUNCTION: Serine-type endopeptidase with a dual trypsin-like and chymotrypsin-like substrate specificity. May activate/inactivate the proteinase-activated receptors F2R, F2RL1 and F2RL3 and other kallikreins including KLK1, KLK3, KLK5 and KLK11. May function in seminal clot liquefaction through direct cleavage of the semenogelin SEMG1 and SEMG2 and activation of KLK3. May function through desmogl…
P22894	Neutrophil collagenase	MMP8 (P22894; MMP8_HUMAN)	75	42	33	3.38983	3.05839	5.14007	385.505	46.2607	0.00822213	TISSUE SPECIFICITY: Neutrophils.	FUNCTION: Can degrade fibrillar type I, II, and III collagens.
P14780	Matrix metalloproteinase-9	MMP9 (P14780; MMP9_HUMAN)	165	90	75	7.26392	6.95088	2.20223	363.367	33.0334	0.0213424	TISSUE SPECIFICITY: Detected in neutrophils (at protein level) (PubMed:7683678). Produced by normal alveolar macrophages and granulocytes. {ECO:0000269|PubMed:7683678}.	FUNCTION: May play an essential role in local proteolysis of the extracellular matrix and in leukocyte migration. Could play a role in bone osteoclastic resorption. Cleaves KiSS1 at a Gly-|-Leu bond. Cleaves type IV and type V collagen into large C-terminal three quarter fragments and shorter N-terminal one quarter fragments. Degrades fibronectin but not laminin or Pz-peptide. {ECO:0000269|PubMed…
P45452	Collagenase 3	MMP13 (P45452; MMP13_HUMAN)	69	38	31	3.06699	2.87303	3.26529	225.305	22.857	0.00672463	TISSUE SPECIFICITY: Detected in fetal cartilage and calvaria, in chondrocytes of hypertrophic cartilage in vertebrae and in the dorsal end of ribs undergoing ossification, as well as in osteoblasts and periosteal cells below the inner periosteal region of ossified ribs. Detected in chondrocytes from in joint cartilage that have been treated with TNF and IL1B, but not in untreated chondrocytes. De…	FUNCTION: Plays a role in the degradation of extracellular matrix proteins including fibrillar collagen, fibronectin, TNC and ACAN. Cleaves triple helical collagens, including type I, type II and type III collagen, but has the highest activity with soluble type II collagen. Can also degrade collagen type IV, type XIV and type X. May also function by activating or degrading key regulatory proteins…
P10144	Granzyme B	GZMB (P10144; GRAB_HUMAN)	5	3	2	0.242131	0.185357	13.2808	66.4042	13.2808	0.0252784		FUNCTION: This enzyme is necessary for target cell lysis in cell-mediated immune responses. It cleaves after Asp. Seems to be linked to an activation cascade of caspases (aspartate-specific cysteine proteases) responsible for apoptosis execution. Cleaves caspase-3, -7, -9 and 10 to give rise to active enzymes mediating apoptosis.
P50281	Matrix metalloproteinase-14	MMP14 (P50281; MMP14_HUMAN)	97	52	45	4.19693	4.17053	0.315565	30.6098	2.20895	0.0407273	TISSUE SPECIFICITY: Expressed in stromal cells of colon, breast, and head and neck. Expressed in lung tumors. {ECO:0000269|PubMed:18223680}.	FUNCTION: Endopeptidase that degrades various components of the extracellular matrix such as collagen. Activates progelatinase A. Essential for pericellular collagenolysis and modeling of skeletal and extraskeletal connective tissues during development (By similarity). May be involved in actin cytoskeleton reorganization by cleaving PTK7 (PubMed:20837484). Acts as a positive regulator of cell gro…
P14091	Cathepsin E	CTSE (P14091; CATE_HUMAN)	6	3	3	0.242131	0.278035	-6.9025	-41.415	0	0.00998909	TISSUE SPECIFICITY: Expressed abundantly in the stomach, the Clara cells of the lung and activated B-lymphocytes, and at lower levels in lymph nodes, skin and spleen. Not expressed in resting B-lymphocytes. {ECO:0000269|PubMed:11322887, ECO:0000269|PubMed:1370478, ECO:0000269|PubMed:8765029}.	FUNCTION: May have a role in immune function. Probably involved in the processing of antigenic peptides during MHC class II-mediated antigen presentation. May play a role in activation-induced lymphocyte depletion in the thymus, and in neuronal degeneration and glial cell activation in the brain. {ECO:0000269|PubMed:8765029}.
O43464	Serine protease HTRA2, mitochondrial	HTRA2 (O43464; HTRA2_HUMAN)	6	3	3	0.242131	0.278035	-6.9025	-41.415	0	0.000542116	TISSUE SPECIFICITY: Isoform 1 is ubiquitous. Isoform 2 is expressed predominantly in the kidney, colon and thyroid.	FUNCTION: Serine protease that shows proteolytic activity against a non-specific substrate beta-casein. Promotes or induces cell death either by direct binding to and inhibition of BIRC proteins (also called inhibitor of apoptosis proteins, IAPs), leading to an increase in caspase activity, or by a BIRC inhibition-independent, caspase-independent and serine protease activity-dependent mechanism. …
P08246	Neutrophil elastase	ELANE (P08246; ELNE_HUMAN)	36	19	17	1.53349	1.57553	-1.35213	-48.6767	-2.70426	0.00170444	TISSUE SPECIFICITY: Bone marrow cells. Neutrophil (PubMed:10947984). {ECO:0000269|PubMed:10947984}.	FUNCTION: Modifies the functions of natural killer cells, monocytes and granulocytes. Inhibits C5a-dependent neutrophil enzyme release and chemotaxis (PubMed:15140022). Capable of killing E.coli but not S.aureus in vitro; digests outer membrane protein A (ompA) in E.coli and K.pneumoniae (PubMed:10947984). {ECO:0000269|PubMed:10947984, ECO:0000269|PubMed:15140022}.
O75173	A disintegrin and metalloproteinase with thrombospondin motifs 4	ADAMTS4 (O75173; ATS4_HUMAN)	50	26	24	2.09847	2.22428	-2.91054	-145.527	-5.82108	0.0368491	TISSUE SPECIFICITY: Expressed in brain, lung and heart (PubMed:23897278). Expressed at very low level in placenta and skeletal muscles (PubMed:23897278). Isoform 2: Detected in osteoarthritic synovium (PubMed:16723216, PubMed:23897278). {ECO:0000269|PubMed:16723216, ECO:0000269|PubMed:23897278}.	FUNCTION: Cleaves aggrecan, a cartilage proteoglycan, and may be involved in its turnover. May play an important role in the destruction of aggrecan in arthritic diseases. Could also be a critical factor in the exacerbation of neurodegeneration in Alzheimer disease. Cleaves aggrecan at the '392-Glu-|-Ala-393' site.
P07711	Cathepsin L1	CTSL (P07711; CATL1_HUMAN)	117	59	58	4.7619	5.37535	-6.05137	-708.01	-6.05137	0.015359		FUNCTION: Important for the overall degradation of proteins in lysosomes.
P07339	Cathepsin D	CTSD (P07339; CATD_HUMAN)	13	6	7	0.484262	0.648749	-14.5177	-188.73	-14.5177	0.0049455	TISSUE SPECIFICITY: Expressed in the aorta extracellular space (at protein level) (PubMed:20551380). Expressed in liver (at protein level) (PubMed:1426530). {ECO:0000269|PubMed:1426530, ECO:0000269|PubMed:20551380}.	FUNCTION: Acid protease active in intracellular protein breakdown. Plays a role in APP processing following cleavage and activation by ADAM30 which leads to APP degradation (PubMed:27333034). Involved in the pathogenesis of several diseases such as breast cancer and possibly Alzheimer disease. {ECO:0000269|PubMed:27333034}.
P07858	Cathepsin B	CTSB (P07858; CATB_HUMAN)	106	52	54	4.19693	5.00463	-8.77786	-930.453	-17.5557	0.00848759	TISSUE SPECIFICITY: Expressed in the stratum spinosum of the epidermis. Weak expression is detected in the stratum granulosum. {ECO:0000269|PubMed:28457472}.	FUNCTION: Thiol protease which is believed to participate in intracellular degradation and turnover of proteins (PubMed:12220505). Cleaves matrix extracellular phosphoglycoprotein MEPE (PubMed:12220505). Has also been implicated in tumor invasion and metastasis (PubMed:3972105). {ECO:0000269|PubMed:12220505, ECO:0000269|PubMed:3972105}.
P03956	Interstitial collagenase	MMP1 (P03956; MMP1_HUMAN)	36	17	19	1.37207	1.76089	-12.4105	-446.777	-24.8209	0.0113686		FUNCTION: Cleaves collagens of types I, II, and III at one site in the helical domain. Also cleaves collagens of types VII and X (PubMed:2557822, PubMed:2153297, PubMed:1645757). In case of HIV infection, interacts and cleaves the secreted viral Tat protein, leading to a decrease in neuronal Tat's mediated neurotoxicity (PubMed:16807369). {ECO:0000269|PubMed:1645757, ECO:0000269|PubMed:16807369, …
P52888	Thimet oligopeptidase	THOP1 (P52888; THOP1_HUMAN)	5	2	3	0.161421	0.278035	-26.5362	-132.681	-26.5362	0.681926		FUNCTION: Involved in the metabolism of neuropeptides under 20 amino acid residues long. Involved in cytoplasmic peptide degradation. Able to degrade the amyloid-beta precursor protein and generate amyloidogenic fragments.
P0DJD8	Pepsin A-3	PGA3 (P0DJD8; PEPA3_HUMAN)	91	44	47	3.55125	4.35589	-10.176	-926.02	-30.5281	0.0336284		FUNCTION: Shows particularly broad specificity; although bonds involving phenylalanine and leucine are preferred, many others are also cleaved to some extent.
P25774	Cathepsin S	CTSS (P25774; CATS_HUMAN)	114	55	59	4.43906	5.46803	-10.3861	-1184.02	-41.5445	0.0103873		FUNCTION: Thiol protease. Key protease responsible for the removal of the invariant chain from MHC class II molecules. The bond-specificity of this proteinase is in part similar to the specificities of cathepsin L.
P43235	Cathepsin K	CTSK (P43235; CATK_HUMAN)	77	36	41	2.90557	3.79981	-13.3362	-1026.89	-66.6812	0.031567	TISSUE SPECIFICITY: Predominantly expressed in osteoclasts (bones).	FUNCTION: Closely involved in osteoclastic bone resorption and may participate partially in the disorder of bone remodeling. Displays potent endoprotease activity against fibrinogen at acid pH. May play an important role in extracellular matrix degradation.
Q16819	Meprin A subunit alpha	MEP1A (Q16819; MEP1A_HUMAN)	109	51	58	4.11622	5.37535	-13.2657	-1445.96	-92.86	0.0118398
Q9Y5K2	Kallikrein-4	KLK4 (Q9Y5K2; KLK4_HUMAN)	18	7	11	0.564972	1.01946	-28.6847	-516.325	-114.739	0.0245667	TISSUE SPECIFICITY: Expressed in prostate.	FUNCTION: Has a major role in enamel formation (PubMed:15235027). Required during the maturation stage of tooth development for clearance of enamel proteins and normal structural patterning of the crystalline matrix (By similarity). {ECO:0000250|UniProtKB:Q9Z0M1, ECO:0000269|PubMed:15235027}.
P00734	Prothrombin	F2 (P00734; THRB_HUMAN)	5	1	4	0.0807103	0.370714	-64.2419	-321.21	-192.726	0.0110142	TISSUE SPECIFICITY: Expressed by the liver and secreted in plasma.	FUNCTION: Thrombin, which cleaves bonds after Arg and Lys, converts fibrinogen to fibrin and activates factors V, VII, VIII, XIII, and, in complex with thrombomodulin, protein C. Functions in blood homeostasis, inflammation and wound healing. {ECO:0000269|PubMed:2856554}.
P12544	Granzyme A	GZMA (P12544; GRAA_HUMAN)	13	4	9	0.322841	0.834106	-44.1909	-574.481	-220.954	0.00316594		FUNCTION: Abundant protease in the cytosolic granules of cytotoxic T-cells and NK-cells which activates caspase-independent cell death with morphological features of apoptosis when delivered into the target cell through the immunological synapse. It cleaves after Lys or Arg. Cleaves APEX1 after 'Lys-31' and destroys its oxidative repair activity. Cleaves the nucleosome assembly protein SET after …
P00747	Plasminogen	PLG (P00747; PLMN_HUMAN)	13	4	9	0.322841	0.834106	-44.1909	-574.481	-220.954	0.0141699	TISSUE SPECIFICITY: Present in plasma and many other extracellular fluids. It is synthesized in the liver.	FUNCTION: Plasmin dissolves the fibrin of blood clots and acts as a proteolytic factor in a variety of other processes including embryonic development, tissue remodeling, tumor invasion, and inflammation. In ovulation, weakens the walls of the Graafian follicle. It activates the urokinase-type plasminogen activator, collagenases and several complement zymogens, such as C1 and C5. Cleavage of fibr…
P08311	Cathepsin G	CTSG (P08311; CATG_HUMAN)	36	13	23	1.04923	2.1316	-34.0278	-1225	-340.278	0.0184254		FUNCTION: Serine protease with trypsin- and chymotrypsin-like specificity. Cleaves complement C3. Has antibacterial activity against the Gram-negative bacterium P.aeruginosa, antibacterial activity is inhibited by LPS from P.aeruginosa, Z-Gly-Leu-Phe-CH2Cl and phenylmethylsulfonyl fluoride. {ECO:0000269|PubMed:1861080, ECO:0000269|PubMed:1937776, ECO:0000269|PubMed:8194606}.
P05981	Serine protease hepsin	HPN (P05981; HEPS_HUMAN)	15	4	11	0.322841	1.01946	-51.8975	-778.462	-363.282	0.00163528	TISSUE SPECIFICITY: Detected in liver and kidney. {ECO:0000269|PubMed:21875933}.	FUNCTION: Serine protease that cleaves extracellular substrates, and contributes to the proteolytic processing of growth factors, such as HGF and MST1/HGFL (PubMed:21875933, PubMed:15839837). Plays a role in cell growth and maintenance of cell morphology (PubMed:8346233, PubMed:21875933). Plays a role in the proteolytic processing of ACE2 (PubMed:24227843). Mediates the proteolytic cleavage of ur…
P23946	Chymase	CMA1 (P23946; CMA1_HUMAN)	5	0	5	0	0.463392	-100	-500	-500	0.00088571	TISSUE SPECIFICITY: Mast cells in lung, heart, skin and placenta. Expressed in both normal skin and in urticaria pigmentosa lesions. {ECO:0000269|PubMed:8144971}.	FUNCTION: Major secreted protease of mast cells with suspected roles in vasoactive peptide generation, extracellular matrix degradation, and regulation of gland secretion.
O14773	Tripeptidyl-peptidase 1	TPP1 (O14773; TPP1_HUMAN)	5	0	5	0	0.463392	-100	-500	-500	0.000363975	TISSUE SPECIFICITY: Detected in all tissues examined with highest levels in heart and placenta and relatively similar levels in other tissues.	FUNCTION: Lysosomal serine protease with tripeptidyl-peptidase I activity (PubMed:11054422, PubMed:19038966, PubMed:19038967). May act as a non-specific lysosomal peptidase which generates tripeptides from the breakdown products produced by lysosomal proteinases (PubMed:11054422, PubMed:19038966, PubMed:19038967). Requires substrates with an unsubstituted N-terminus (PubMed:19038966). {ECO:000026…
